# Supplementary material for: Deep Membrane Proteome Profiling Reveals Overexpression of Prostate-Specific Membrane Antigen (PSMA) in High-Risk Human Paraganglioma and Pheochromocytoma, Suggesting New Theranostic Opportunity
Source: Molecules. 2021 Oct 29;26(21):6567. doi: 10.3390/molecules26216567 (PMC8587166; doi:10.3390/molecules26216567)
Supplement: Supplementary file 1 [file molecules-26-06567-s001.zip]

Archive with 5 entries (5 files):
- supplementary figure 1.pdf
- supplementary figure 2.pdf
- supplementary table 1.xlsx
- supplementary table 2.xlsx
- supplementary table 3.xlsx
