# Supplementary material for: Deep Membrane Proteome Profiling Reveals Overexpression of Prostate-Specific Membrane Antigen (PSMA) in High-Risk Human Paraganglioma and Pheochromocytoma, Suggesting New Theranostic Opportunity
Source: Molecules. 2021 Oct 29;26(21):6567. doi: 10.3390/molecules26216567 (PMC8587166; doi:10.3390/molecules26216567)
Supplement: Supplementary file 1 [file molecules-26-06567-s001.zip › supplementary table 1.xlsx]

## Sheet: List1
	Detailed patient/sample data
Patient/Sample number	Age at Surgery	Sex	Mutated Gene	cDNA Variant	PPGL type	Gross Pathology Size	Primary, Metastatic, or Recurrent	Pre-Operative Biochemical Phenotype	PPGL Cluster
1	64	F	SDHB	c.526G>T	Bladder PGL	8.2 x 6.7 x 3.8	Primary	Noradrenergic and Dopaminergic	1A
2	39	F	SDHB	c.136C>T	Presacral PGL	3.0 x 2.5 x 2.0	Primary	Noradrenergic	1A
3	31	M	SDHB	c.268C>T	Left Perirenal PGL	7 x 7.5 x 4.3	Metastatic	Dopaminergic	1A
4	17	M	SDHB	c.183T>G	Left PHEO	12.5 x 9 x 4.1	Primary	Noradrenergic	1A
5	34	M	SDHB	c.600G>T	Bladder PGL	5 x 3 x 3	Primary	Noradrenergic	1A
6	36	F	SDHB	c.418G>T	Mediastinal PGL	2 x 1.4 x 1.3	Primary	No Elevation	1A
7	27	M	SDHB	c.418G>T	Paraspinal PGL	3.0 x 3.0 x 1.5	Primary	Noradrenergic	1A
8	56	F	SDHB	c.688C>T	Left suprarenal/perirenal hilum PGL	4.5 x 2 x 0.5	Metastatic & recurrent	Noradrenergic	1A
9	13	F	SDHB	c.418G>T	Bladder PGL	3.5 x 3.9 x 0.4	Primary	Noradrenergic and Dopaminergic	1A
10	11	M	VHL		Left PHEO	3.5 x 3 x 2.5	Primary	Noradrenergic and Dopaminergic	1B
11	44	F	VHL	c.499C>T	Left PHEO	roughly 1x1x1	Primary	Noradrenergic	1B
12	30	F	VHL	c.499C>T	Right PHEO	7.5 x 4.5 x 1.5	Primary	Adrenergic, Noradrenergic, and Dopaminergic	1B
13	39	M	VHL		Left Paraaortic PGL	3 x 2 x 2	Primary	Noradrenergic	1B
14	23	M	VHL	c.292T>C	Right Carotid Body PGL	4 x 2.5 x 2	Primary	Noradrenergic	1B
15	34	F	HIF2A	c.1591C>T	Left PHEO	1.7 x 1.6 x 2.5	Primary	Noradrenergic and Dopaminergic	1B
16	29	M	RET		Right PHEO	1.6 x 1.3 x 1.3	Primary	Adrenergic and Noradrenergic	2
17	48	F	RET	c.1901G>A	Left PHEO	1.4 x 1.1 x 0.8	Primary	Adrenergic	2
18	31	M	RET	c.1901G>A	Right PHEO	9.5 x 7 x 5.5	Primary	Adrenergic, Noradrenergic, and Dopaminergic	2
19	28	F	RET	c.1900T>C	Right PHEO	3 x 2.5 x 2	Recurrent	Adrenergic and Noradrenergic	2
20	52	F	Sporadic	Not applicable	Left PHEO	6.5 x 6.1 x 3.4	Primary	Adrenergic and Noradrenergic	NA
21	59	F	Sporadic	Not applicable	Right PHEO	6 x 6 x 5.5	Primary	Adrenergic and Noradrenergic	NA
22	61	M	Sporadic	Not applicable	Right PHEO	1 x 0.4	Primary	Adrenergic, Noradrenergic, and Dopaminergic	NA
