# Supplementary material for: Deep Membrane Proteome Profiling Reveals Overexpression of Prostate-Specific Membrane Antigen (PSMA) in High-Risk Human Paraganglioma and Pheochromocytoma, Suggesting New Theranostic Opportunity
Source: Molecules. 2021 Oct 29;26(21):6567. doi: 10.3390/molecules26216567 (PMC8587166; doi:10.3390/molecules26216567)
Supplement: Supplementary file 1 [file molecules-26-06567-s001.zip › supplementary table 2.xlsx]

## Sheet: List1
Table S2: The full list of identified integral membrane proteins				ü	Present in sample
				û	Not present in sample
Accession	Entry name	Names	Gene	Control	Patient 1	Patient 2	Patien 3	Patient 13	Patient 14
P26439	3BHS2_HUMAN	3 beta-hydroxysteroid dehydrogenase/Delta 5-->4-isomerase type 2 (3 beta-hydroxysteroid dehydrogenase/Delta 5-->4-isomerase type II) (3-beta-HSD II) (3-beta-HSD adrenal and gonadal type) [Includes: 3-beta-hydroxy-Delta(5)-steroid dehydrogenase (EC 1.1.1.145) (3-beta-hydroxy-5-ene steroid dehydrogenase) (Progesterone reductase); Steroid Delta-isomerase (EC 5.3.3.1) (Delta-5-3-ketosteroid isomerase…	HSD3B2	ü	û	û	û	û	û
P08195	4F2_HUMAN	4F2 cell-surface antigen heavy chain (4F2hc) (4F2 heavy chain antigen) (Lymphocyte activation antigen 4F2 large subunit) (Solute carrier family 3 member 2) (CD antigen CD98)	SLC3A2	ü	ü	ü	ü	ü	ü
P28221	5HT1D_HUMAN	5-hydroxytryptamine receptor 1D (5-HT-1D) (5-HT1D) (Serotonin 1D alpha receptor) (5-HT-1D-alpha) (Serotonin receptor 1D)	HTR1D	û	û	û	û	û	ü
P28223	5HT2A_HUMAN	5-hydroxytryptamine receptor 2A (5-HT-2) (5-HT-2A) (Serotonin receptor 2A)	HTR2A	û	û	ü	ü	ü	û
P41595	5HT2B_HUMAN	5-hydroxytryptamine receptor 2B (5-HT-2B) (5-HT2B) (Serotonin receptor 2B)	HTR2B	ü	û	û	û	û	û
Q9H0P0	5NT3A_HUMAN	Cytosolic 5'-nucleotidase 3A (EC 3.1.3.5) (7-methylguanosine phosphate-specific 5'-nucleotidase) (7-methylguanosine nucleotidase) (EC 3.1.3.91) (Cytosolic 5'-nucleotidase 3) (Cytosolic 5'-nucleotidase III) (cN-III) (Pyrimidine 5'-nucleotidase 1) (P5'N-1) (P5N-1) (PN-I) (Uridine 5'-monophosphate hydrolase 1) (p36)	NT5C3A	û	ü	û	ü	û	û
P21589	5NTD_HUMAN	5'-nucleotidase (5'-NT) (EC 3.1.3.5) (Ecto-5'-nucleotidase) (CD antigen CD73)	NT5E	ü	ü	ü	ü	ü	ü
P05067	A4_HUMAN	Amyloid-beta precursor protein (APP) (ABPP) (APPI) (Alzheimer disease amyloid protein) (Amyloid precursor protein) (Amyloid-beta A4 protein) (Cerebral vascular amyloid peptide) (CVAP) (PreA4) (Protease nexin-II) (PN-II) [Cleaved into: N-APP; Soluble APP-alpha (S-APP-alpha); Soluble APP-beta (S-APP-beta); C99 (Beta-secretase C-terminal fragment) (Beta-CTF); Amyloid-beta protein 42 (Abeta42) (Beta-…	APP	ü	ü	ü	ü	ü	ü
P0DMS8	AA3R_HUMAN	Adenosine receptor A3	ADORA3	û	û	ü	û	û	û
P22760	AAAD_HUMAN	Arylacetamide deacetylase (EC 3.1.1.3)	AADAC	ü	û	û	û	û	û
Q15758	AAAT_HUMAN	Neutral amino acid transporter B(0) (ATB(0)) (Baboon M7 virus receptor) (RD114/simian type D retrovirus receptor) (Sodium-dependent neutral amino acid transporter type 2) (Solute carrier family 1 member 5)	SLC1A5	û	û	ü	ü	ü	ü
O95477	ABCA1_HUMAN	Phospholipid-transporting ATPase ABCA1 (EC 7.6.2.1) (ATP-binding cassette sub-family A member 1) (ATP-binding cassette transporter 1) (ABC-1) (ATP-binding cassette 1) (Cholesterol efflux regulatory protein)	ABCA1	ü	ü	û	û	ü	ü
Q9BZC7	ABCA2_HUMAN	ATP-binding cassette sub-family A member 2 (EC 7.6.2.-) (ATP-binding cassette transporter 2) (ATP-binding cassette 2)	ABCA2	ü	ü	û	ü	ü	ü
Q8N139	ABCA6_HUMAN	ATP-binding cassette sub-family A member 6 (EC 7.6.2.-)	ABCA6	ü	û	û	û	û	û
Q8IZY2	ABCA7_HUMAN	Phospholipid-transporting ATPase ABCA7 (EC 7.6.2.1) (ABCA-SSN) (ATP-binding cassette sub-family A member 7) (Autoantigen SS-N) (Macrophage ABC transporter)	ABCA7	û	ü	û	ü	û	ü
O94911	ABCA8_HUMAN	ABC-type organic anion transporter ABCA8 (EC 7.6.2.-) (ATP-binding cassette sub-family A member 8)	ABCA8	ü	ü	ü	û	û	û
Q86UQ4	ABCAD_HUMAN	ATP-binding cassette sub-family A member 13 (EC 7.6.2.-)	ABCA13	û	ü	û	û	ü	û
Q9NP58	ABCB6_HUMAN	ATP-binding cassette sub-family B member 6 (ABC-type heme transporter ABCB6) (EC 7.6.2.5) (Mitochondrial ABC transporter 3) (Mt-ABC transporter 3) (P-glycoprotein-related protein) (Ubiquitously-expressed mammalian ABC half transporter)	ABCB6	û	ü	û	ü	ü	ü
O75027	ABCB7_HUMAN	Iron-sulfur clusters transporter ABCB7, mitochondrial (ATP-binding cassette sub-family B member 7, mitochondrial) (ATP-binding cassette transporter 7) (ABC transporter 7 protein)	ABCB7	ü	ü	û	ü	ü	ü
Q9NP78	ABCB9_HUMAN	ABC-type oligopeptide transporter ABCB9 (EC 7.4.2.6) (ATP-binding cassette sub-family B member 9) (ATP-binding cassette transporter 9) (ABC transporter 9 protein) (hABCB9) (TAP-like protein) (TAPL)	ABCB9	û	û	û	û	û	ü
Q9NRK6	ABCBA_HUMAN	ATP-binding cassette sub-family B member 10, mitochondrial (ABC-mitochondrial erythroid protein) (ABC-me protein) (ATP-binding cassette transporter 10) (ABC transporter 10 protein) (Mitochondrial ATP-binding cassette 2) (M-ABC2)	ABCB10	û	ü	û	ü	û	ü
O95342	ABCBB_HUMAN	Bile salt export pump (EC 7.6.2.-) (ATP-binding cassette sub-family B member 11)	ABCB11	ü	û	û	ü	û	ü
Q09428	ABCC8_HUMAN	ATP-binding cassette sub-family C member 8 (Sulfonylurea receptor 1)	ABCC8	û	û	û	ü	ü	û
O60706	ABCC9_HUMAN	ATP-binding cassette sub-family C member 9 (Sulfonylurea receptor 2)	ABCC9	ü	ü	û	û	û	ü
P28288	ABCD3_HUMAN	ATP-binding cassette sub-family D member 3 (70 kDa peroxisomal membrane protein) (PMP70)	ABCD3	ü	ü	û	ü	ü	ü
Q9UNQ0	ABCG2_HUMAN	Broad substrate specificity ATP-binding cassette transporter ABCG2 (EC 7.6.2.2) (ATP-binding cassette sub-family G member 2) (Breast cancer resistance protein) (CDw338) (Mitoxantrone resistance-associated protein) (Placenta-specific ATP-binding cassette transporter) (Urate exporter) (CD antigen CD338)	ABCG2	ü	û	û	û	û	û
Q8N2K0	ABD12_HUMAN	Lysophosphatidylserine lipase ABHD12 (EC 3.1.-.-) (2-arachidonoylglycerol hydrolase ABHD12) (Abhydrolase domain-containing protein 12) (hABHD12) (Monoacylglycerol lipase ABHD12) (EC 3.1.1.23) (Oxidized phosphatidylserine lipase ABHD12) (EC 3.1.-.-)	ABHD12	û	ü	û	ü	û	ü
Q8WU67	ABHD3_HUMAN	Phospholipase ABHD3 (EC 3.1.1.32) (EC 3.1.1.4) (Abhydrolase domain-containing protein 3)	ABHD3	û	ü	û	û	û	ü
O95870	ABHGA_HUMAN	Phosphatidylserine lipase ABHD16A (EC 3.1.-.-) (Alpha/beta hydrolase domain-containing protein 16A) (Abhydrolase domain-containing protein 16A) (HLA-B-associated transcript 5) (hBAT5) (Monoacylglycerol lipase ABHD16A) (EC 3.1.1.23) (Protein G5)	ABHD16A	ü	ü	ü	û	ü	ü
O00400	ACATN_HUMAN	Acetyl-coenzyme A transporter 1 (AT-1) (Acetyl-CoA transporter 1) (Solute carrier family 33 member 1)	SLC33A1	û	ü	û	û	ü	ü
P12821	ACE_HUMAN	Angiotensin-converting enzyme (ACE) (EC 3.2.1.-) (EC 3.4.15.1) (Dipeptidyl carboxypeptidase I) (Kininase II) (CD antigen CD143) [Cleaved into: Angiotensin-converting enzyme, soluble form]	ACE	ü	ü	ü	ü	ü	ü
Q9BYF1	ACE2_HUMAN	Angiotensin-converting enzyme 2 (EC 3.4.17.23) (Angiotensin-converting enzyme homolog) (ACEH) (Angiotensin-converting enzyme-related carboxypeptidase) (ACE-related carboxypeptidase) (EC 3.4.17.-) (Metalloprotease MPROT15) [Cleaved into: Processed angiotensin-converting enzyme 2]	ACE2	ü	û	û	û	û	û
Q9NUN7	ACER3_HUMAN	Alkaline ceramidase 3 (AlkCDase 3) (Alkaline CDase 3) (EC 3.5.1.-) (EC 3.5.1.23) (Alkaline dihydroceramidase SB89) (Alkaline phytoceramidase) (aPHC)	ACER3	ü	û	û	û	û	û
P25106	ACKR3_HUMAN	Atypical chemokine receptor 3 (C-X-C chemokine receptor type 7) (CXC-R7) (CXCR-7) (Chemokine orphan receptor 1) (G-protein coupled receptor 159) (G-protein coupled receptor RDC1 homolog) (RDC-1)	ACKR3	û	û	û	û	û	ü
P08172	ACM2_HUMAN	Muscarinic acetylcholine receptor M2	CHRM2	û	ü	ü	û	û	û
P33121	ACSL1_HUMAN	Long-chain-fatty-acid--CoA ligase 1 (EC 6.2.1.3) (Acyl-CoA synthetase 1) (ACS1) (Arachidonate--CoA ligase) (EC 6.2.1.15) (Long-chain acyl-CoA synthetase 1) (LACS 1) (Long-chain acyl-CoA synthetase 2) (LACS 2) (Long-chain fatty acid-CoA ligase 2) (Palmitoyl-CoA ligase 1) (Palmitoyl-CoA ligase 2) (Phytanate--CoA ligase) (EC 6.2.1.24)	ACSL1	ü	ü	ü	ü	û	ü
O95573	ACSL3_HUMAN	Long-chain-fatty-acid--CoA ligase 3 (EC 6.2.1.3) (Arachidonate--CoA ligase) (EC 6.2.1.15) (Long-chain acyl-CoA synthetase 3) (LACS 3)	ACSL3	ü	ü	ü	ü	ü	ü
O60488	ACSL4_HUMAN	Long-chain-fatty-acid--CoA ligase 4 (EC 6.2.1.3) (Arachidonate--CoA ligase) (EC 6.2.1.15) (Long-chain acyl-CoA synthetase 4) (LACS 4)	ACSL4	ü	ü	û	ü	ü	ü
Q9UKU0	ACSL6_HUMAN	Long-chain-fatty-acid--CoA ligase 6 (EC 6.2.1.3) (Arachidonate--CoA ligase) (EC 6.2.1.15) (Long-chain acyl-CoA synthetase 6) (LACS 6)	ACSL6	û	û	û	ü	ü	ü
Q04771	ACVR1_HUMAN	Activin receptor type-1 (EC 2.7.11.30) (Activin receptor type I) (ACTR-I) (Activin receptor-like kinase 2) (ALK-2) (Serine/threonine-protein kinase receptor R1) (SKR1) (TGF-B superfamily receptor type I) (TSR-I)	ACVR1	û	û	û	û	û	ü
O14672	ADA10_HUMAN	Disintegrin and metalloproteinase domain-containing protein 10 (ADAM 10) (EC 3.4.24.81) (CDw156) (Kuzbanian protein homolog) (Mammalian disintegrin-metalloprotease) (CD antigen CD156c)	ADAM10	ü	ü	ü	ü	ü	ü
Q13444	ADA15_HUMAN	Disintegrin and metalloproteinase domain-containing protein 15 (ADAM 15) (EC 3.4.24.-) (Metalloprotease RGD disintegrin protein) (Metalloproteinase-like, disintegrin-like, and cysteine-rich protein 15) (MDC-15) (Metargidin)	ADAM15	û	û	û	ü	û	û
P78536	ADA17_HUMAN	Disintegrin and metalloproteinase domain-containing protein 17 (ADAM 17) (EC 3.4.24.86) (Snake venom-like protease) (TNF-alpha convertase) (TNF-alpha-converting enzyme) (CD antigen CD156b)	ADAM17	û	ü	û	ü	û	ü
Q9NZK5	ADA2_HUMAN	Adenosine deaminase 2 (EC 3.5.4.4) (Cat eye syndrome critical region protein 1)	ADA2	ü	ü	û	ü	û	û
Q13443	ADAM9_HUMAN	Disintegrin and metalloproteinase domain-containing protein 9 (ADAM 9) (EC 3.4.24.-) (Cellular disintegrin-related protein) (Meltrin-gamma) (Metalloprotease/disintegrin/cysteine-rich protein 9) (Myeloma cell metalloproteinase)	ADAM9	û	ü	û	û	û	û
O43306	ADCY6_HUMAN	Adenylate cyclase type 6 (EC 4.6.1.1) (ATP pyrophosphate-lyase 6) (Adenylate cyclase type VI) (Adenylyl cyclase 6) (Ca(2+)-inhibitable adenylyl cyclase)	ADCY6	û	ü	û	û	ü	ü
P12235	ADT1_HUMAN	ADP/ATP translocase 1 (ADP,ATP carrier protein 1) (ADP,ATP carrier protein, heart/skeletal muscle isoform T1) (Adenine nucleotide translocator 1) (ANT 1) (Solute carrier family 25 member 4)	SLC25A4	ü	ü	ü	ü	ü	ü
P05141	ADT2_HUMAN	ADP/ATP translocase 2 (ADP,ATP carrier protein 2) (ADP,ATP carrier protein, fibroblast isoform) (Adenine nucleotide translocator 2) (ANT 2) (Solute carrier family 25 member 5) [Cleaved into: ADP/ATP translocase 2, N-terminally processed]	SLC25A5	ü	ü	ü	ü	ü	ü
P12236	ADT3_HUMAN	ADP/ATP translocase 3 (ADP,ATP carrier protein 3) (ADP,ATP carrier protein, isoform T2) (ANT 2) (Adenine nucleotide translocator 3) (ANT 3) (Solute carrier family 25 member 6) [Cleaved into: ADP/ATP translocase 3, N-terminally processed]	SLC25A6	ü	ü	ü	ü	ü	ü
Q9Y4W6	AFG32_HUMAN	AFG3-like protein 2 (EC 3.4.24.-) (Paraplegin-like protein)	AFG3L2	ü	ü	ü	ü	ü	ü
Q5I7T1	AG10B_HUMAN	Putative Dol-P-Glc:Glc(2)Man(9)GlcNAc(2)-PP-Dol alpha-1,2-glucosyltransferase (EC 2.4.1.256) (Alpha-1,2-glucosyltransferase ALG10-A) (Alpha-2-glucosyltransferase ALG10-B) (Asparagine-linked glycosylation protein 10 homolog B) (Potassium channel regulator 1)	ALG10B	ü	û	û	û	û	û
Q96PE1	AGRA2_HUMAN	Adhesion G protein-coupled receptor A2 (G-protein coupled receptor 124) (Tumor endothelial marker 5)	ADGRA2	ü	ü	ü	ü	ü	ü
Q8IWK6	AGRA3_HUMAN	Adhesion G protein-coupled receptor A3 (G-protein coupled receptor 125)	ADGRA3	û	û	û	ü	ü	ü
O14514	AGRB1_HUMAN	Adhesion G protein-coupled receptor B1 (Brain-specific angiogenesis inhibitor 1) [Cleaved into: Vasculostatin-40 (Vstat40); Vasculostatin-120 (Vstat120)]	ADGRB1	û	û	û	û	ü	û
O60241	AGRB2_HUMAN	Adhesion G protein-coupled receptor B2 (Brain-specific angiogenesis inhibitor 2)	ADGRB2	û	û	û	ü	û	ü
O60242	AGRB3_HUMAN	Adhesion G protein-coupled receptor B3 (Brain-specific angiogenesis inhibitor 3)	ADGRB3	û	û	û	û	ü	û
Q9UHX3	AGRE2_HUMAN	Adhesion G protein-coupled receptor E2 (EGF-like module receptor 2) (EGF-like module-containing mucin-like hormone receptor-like 2) (CD antigen CD312)	ADGRE2	û	ü	û	û	û	û
Q9BY15	AGRE3_HUMAN	Adhesion G protein-coupled receptor E3 (EGF-like module receptor 3) (EGF-like module-containing mucin-like hormone receptor-like 3)	ADGRE3	ü	û	û	û	û	û
P48960	AGRE5_HUMAN	Adhesion G protein-coupled receptor E5 (Leukocyte antigen CD97) (CD antigen CD97) [Cleaved into: Adhesion G protein-coupled receptor E5 subunit alpha; Adhesion G protein-coupled receptor E5 subunit beta]	ADGRE5	ü	ü	ü	ü	ü	ü
Q8IZF5	AGRF3_HUMAN	Adhesion G-protein coupled receptor F3 (G-protein coupled receptor 113) (G-protein coupled receptor PGR23)	ADGRF3	û	û	û	ü	û	û
Q8IZF2	AGRF5_HUMAN	Adhesion G protein-coupled receptor F5 (G-protein coupled receptor 116)	ADGRF5	ü	ü	ü	ü	ü	ü
Q86Y34	AGRG3_HUMAN	Adhesion G protein-coupled receptor G3 (G-protein coupled receptor 97) (G-protein coupled receptor PGR26)	ADGRG3	ü	û	û	û	û	û
Q8IZF6	AGRG4_HUMAN	Adhesion G-protein coupled receptor G4 (G-protein coupled receptor 112)	ADGRG4	ü	û	û	û	û	û
Q96K78	AGRG7_HUMAN	Adhesion G-protein coupled receptor G7 (G-protein coupled receptor 128)	ADGRG7	û	û	û	û	û	ü
O95490	AGRL2_HUMAN	Adhesion G protein-coupled receptor L2 (Calcium-independent alpha-latrotoxin receptor 2) (CIRL-2) (Latrophilin homolog 1) (Latrophilin-2) (Lectomedin-1)	ADGRL2	ü	û	û	û	ü	ü
Q9HAR2	AGRL3_HUMAN	Adhesion G protein-coupled receptor L3 (Calcium-independent alpha-latrotoxin receptor 3) (CIRL-3) (Latrophilin-3) (Lectomedin-3)	ADGRL3	ü	û	û	û	û	û
Q9HBW9	AGRL4_HUMAN	Adhesion G protein-coupled receptor L4 (EGF, latrophilin and seven transmembrane domain-containing protein 1) (EGF-TM7-latrophilin-related protein) (ETL protein)	ADGRL4	ü	û	û	ü	û	û
Q8WXG9	AGRV1_HUMAN	Adhesion G-protein coupled receptor V1 (ADGRV1) (EC 3.4.-.-) (G-protein coupled receptor 98) (Monogenic audiogenic seizure susceptibility protein 1 homolog) (Usher syndrome type-2C protein) (Very large G-protein coupled receptor 1) [Cleaved into: ADGRV1 subunit alpha; ADGRV1 subunit beta]	ADGRV1	ü	û	û	û	û	û
P30556	AGTR1_HUMAN	Type-1 angiotensin II receptor (AT1AR) (AT1BR) (Angiotensin II type-1 receptor) (AT1)	AGTR1	ü	û	û	û	û	û
P32297	ACHA3_HUMAN	Neuronal acetylcholine receptor subunit alpha-3	CHRNA3	û	ü	û	ü	û	ü
P43681	ACHA4_HUMAN	Neuronal acetylcholine receptor subunit alpha-4	CHRNA4	û	ü	û	û	û	û
P30926	ACHB4_HUMAN	Neuronal acetylcholine receptor subunit beta-4	CHRNB4	û	û	û	û	ü	û
Q9NVV5	AIG1_HUMAN	Androgen-induced gene 1 protein (AIG-1) (Fatty acid esters of hydroxy fatty acids hydrolase AIG1) (FAHFA hydrolase AIG1) (EC 3.1.-.-)	AIG1	ü	ü	ü	ü	ü	ü
Q92667	AKAP1_HUMAN	A-kinase anchor protein 1, mitochondrial (A-kinase anchor protein 149 kDa) (AKAP 149) (Dual specificity A-kinase-anchoring protein 1) (D-AKAP-1) (Protein kinase A-anchoring protein 1) (PRKA1) (Spermatid A-kinase anchor protein 84) (S-AKAP84)	AKAP1	û	û	û	ü	û	û
P51648	AL3A2_HUMAN	Aldehyde dehydrogenase family 3 member A2 (EC 1.2.1.3) (EC 1.2.1.94) (Aldehyde dehydrogenase 10) (Fatty aldehyde dehydrogenase) (Microsomal aldehyde dehydrogenase)	ALDH3A2	ü	ü	ü	ü	ü	ü
P20292	AL5AP_HUMAN	Arachidonate 5-lipoxygenase-activating protein (FLAP) (MK-886-binding protein)	ALOX5AP	ü	ü	û	û	ü	û
Q9BT22	ALG1_HUMAN	Chitobiosyldiphosphodolichol beta-mannosyltransferase (EC 2.4.1.142) (Asparagine-linked glycosylation protein 1 homolog) (Beta-1,4-mannosyltransferase) (GDP-Man:GlcNAc2-PP-dolichol mannosyltransferase) (GDP-mannose-dolichol diphosphochitobiose mannosyltransferase) (Mannosyltransferase-1) (MT-1) (hMat-1)	ALG1	ü	ü	û	û	ü	ü
Q2TAA5	ALG11_HUMAN	GDP-Man:Man(3)GlcNAc(2)-PP-Dol alpha-1,2-mannosyltransferase (EC 2.4.1.131) (Asparagine-linked glycosylation protein 11 homolog) (Glycolipid 2-alpha-mannosyltransferase)	ALG11	ü	ü	ü	û	ü	ü
Q9BV10	ALG12_HUMAN	Dol-P-Man:Man(7)GlcNAc(2)-PP-Dol alpha-1,6-mannosyltransferase (EC 2.4.1.260) (Asparagine-linked glycosylation protein 12 homolog) (hALG12) (Dolichyl-P-Man:Man(7)GlcNAc(2)-PP-dolichyl-alpha-1,6-mannosyltransferase) (Mannosyltransferase ALG12 homolog) (Membrane protein SB87)	ALG12	ü	ü	ü	ü	ü	ü
Q96F25	ALG14_HUMAN	UDP-N-acetylglucosamine transferase subunit ALG14 homolog	ALG14	ü	û	û	û	û	û
Q92685	ALG3_HUMAN	Dol-P-Man:Man(5)GlcNAc(2)-PP-Dol alpha-1,3-mannosyltransferase (EC 2.4.1.258) (Asparagine-linked glycosylation protein 3 homolog) (Dol-P-Man-dependent alpha(1-3)-mannosyltransferase) (Dolichyl-P-Man:Man(5)GlcNAc(2)-PP-dolichyl mannosyltransferase) (Dolichyl-phosphate-mannose--glycolipid alpha-mannosyltransferase) (Not56-like protein)	ALG3	ü	ü	û	û	ü	û
Q9Y673	ALG5_HUMAN	Dolichyl-phosphate beta-glucosyltransferase (DolP-glucosyltransferase) (EC 2.4.1.117) (Asparagine-linked glycosylation protein 5 homolog)	ALG5	ü	ü	û	ü	ü	ü
Q9Y672	ALG6_HUMAN	Dolichyl pyrophosphate Man9GlcNAc2 alpha-1,3-glucosyltransferase (EC 2.4.1.267) (Asparagine-linked glycosylation protein 6 homolog) (Dol-P-Glc:Man(9)GlcNAc(2)-PP-Dol alpha-1,3-glucosyltransferase) (Dolichyl-P-Glc:Man9GlcNAc2-PP-dolichyl glucosyltransferase)	ALG6	ü	ü	û	ü	ü	ü
Q9BVK2	ALG8_HUMAN	Probable dolichyl pyrophosphate Glc1Man9GlcNAc2 alpha-1,3-glucosyltransferase (EC 2.4.1.265) (Asparagine-linked glycosylation protein 8 homolog) (Dol-P-Glc:Glc(1)Man(9)GlcNAc(2)-PP-dolichyl alpha-1,3-glucosyltransferase) (Dolichyl-P-Glc:Glc1Man9GlcNAc2-PP-dolichyl glucosyltransferase)	ALG8	ü	ü	û	ü	ü	ü
Q9H6U8	ALG9_HUMAN	Alpha-1,2-mannosyltransferase ALG9 (EC 2.4.1.259) (EC 2.4.1.261) (Asparagine-linked glycosylation protein 9 homolog) (Disrupted in bipolar disorder protein 1) (Dol-P-Man:Man(6)GlcNAc(2)-PP-Dol alpha-1,2-mannosyltransferase) (Dol-P-Man:Man(8)GlcNAc(2)-PP-Dol alpha-1,2-mannosyltransferase)	ALG9	û	ü	û	û	û	ü
P19021	AMD_HUMAN	Peptidyl-glycine alpha-amidating monooxygenase (PAM) [Includes: Peptidylglycine alpha-hydroxylating monooxygenase (PHM) (EC 1.14.17.3); Peptidyl-alpha-hydroxyglycine alpha-amidating lyase (EC 4.3.2.5) (Peptidylamidoglycolate lyase) (PAL)]	PAM	ü	ü	ü	ü	ü	ü
Q9UKV5	AMFR_HUMAN	E3 ubiquitin-protein ligase AMFR (EC 2.3.2.36) (Autocrine motility factor receptor) (AMF receptor) (RING finger protein 45) (gp78)	AMFR	ü	û	û	ü	ü	ü
Q86WK6	AMGO1_HUMAN	Amphoterin-induced protein 1 (AMIGO-1) (Alivin-2)	AMIGO1	û	û	û	û	ü	ü
Q86SJ2	AMGO2_HUMAN	Amphoterin-induced protein 2 (AMIGO-2) (Alivin-1) (Differentially expressed in gastric adenocarcinomas) (DEGA)	AMIGO2	û	ü	û	û	û	û
Q07075	AMPE_HUMAN	Glutamyl aminopeptidase (EAP) (EC 3.4.11.7) (Aminopeptidase A) (AP-A) (Differentiation antigen gp160) (CD antigen CD249)	ENPEP	ü	ü	ü	ü	ü	ü
P15144	AMPN_HUMAN	Aminopeptidase N (AP-N) (hAPN) (EC 3.4.11.2) (Alanyl aminopeptidase) (Aminopeptidase M) (AP-M) (Microsomal aminopeptidase) (Myeloid plasma membrane glycoprotein CD13) (gp150) (CD antigen CD13)	ANPEP	ü	ü	ü	ü	ü	ü
P30533	AMRP_HUMAN	Alpha-2-macroglobulin receptor-associated protein (Alpha-2-MRAP) (Low density lipoprotein receptor-related protein-associated protein 1) (RAP)	LRPAP1	ü	ü	ü	ü	ü	ü
P03950	ANGI_HUMAN	Angiogenin (EC 3.1.27.-) (Ribonuclease 5) (RNase 5)	ANG	ü	ü	ü	û	û	û
O43827	ANGL7_HUMAN	Angiopoietin-related protein 7 (Angiopoietin-like factor) (Angiopoietin-like protein 7) (Cornea-derived transcript 6 protein)	ANGPTL7	ü	û	û	û	û	û
Q9HCJ1	ANKH_HUMAN	Progressive ankylosis protein homolog (ANK)	ANKH	û	ü	ü	ü	ü	ü
Q9BQD7	ANKMT_HUMAN	Adenine nucleotide translocase lysine N-methyltransferase (ANT-KMT) (EC 2.1.1.-)	ANTKMT	û	ü	û	û	û	û
Q5XXA6	ANO1_HUMAN	Anoctamin-1 (Discovered on gastrointestinal stromal tumors protein 1) (Oral cancer overexpressed protein 2) (Transmembrane protein 16A) (Tumor-amplified and overexpressed sequence 2)	ANO1	û	ü	û	ü	ü	ü
Q9NW15	ANO10_HUMAN	Anoctamin-10 (Transmembrane protein 16K)	ANO10	ü	ü	û	û	ü	û
Q4KMQ2	ANO6_HUMAN	Anoctamin-6 (Small-conductance calcium-activated nonselective cation channel) (SCAN channel) (Transmembrane protein 16F)	ANO6	ü	ü	ü	ü	ü	ü
Q9H6X2	ANTR1_HUMAN	Anthrax toxin receptor 1 (Tumor endothelial marker 8)	ANTXR1	û	ü	ü	ü	ü	ü
P58335	ANTR2_HUMAN	Anthrax toxin receptor 2 (Capillary morphogenesis gene 2 protein) (CMG-2)	ANTXR2	û	ü	û	û	û	û
A6NF34	ANTRL_HUMAN	Anthrax toxin receptor-like	ANTXRL	ü	û	û	û	û	û
Q16853	AOC3_HUMAN	Membrane primary amine oxidase (EC 1.4.3.21) (Copper amine oxidase) (HPAO) (Semicarbazide-sensitive amine oxidase) (SSAO) (Vascular adhesion protein 1) (VAP-1)	AOC3	ü	ü	ü	ü	ü	ü
P27338	AOFB_HUMAN	Amine oxidase [flavin-containing] B (EC 1.4.3.4) (Monoamine oxidase type B) (MAO-B)	MAOB	ü	ü	ü	û	ü	û
Q96BI3	APH1A_HUMAN	Gamma-secretase subunit APH-1A (APH-1a) (Aph-1alpha) (Presenilin-stabilization factor)	APH1A	ü	û	û	û	ü	û
Q8WW43	APH1B_HUMAN	Gamma-secretase subunit APH-1B (APH-1b) (Aph-1beta) (Presenilin-stabilization factor-like)	APH1B	ü	û	û	ü	ü	û
P51693	APLP1_HUMAN	Amyloid-like protein 1 (APLP) (APLP-1) [Cleaved into: C30]	APLP1	û	ü	û	û	ü	ü
Q06481	APLP2_HUMAN	Amyloid-like protein 2 (APLP-2) (APPH) (Amyloid protein homolog) (CDEI box-binding protein) (CDEBP)	APLP2	ü	ü	û	ü	û	û
Q9HDC9	APMAP_HUMAN	Adipocyte plasma membrane-associated protein (Protein BSCv)	APMAP	ü	ü	ü	ü	ü	ü
P04114	APOB_HUMAN	Apolipoprotein B-100 (Apo B-100) [Cleaved into: Apolipoprotein B-48 (Apo B-48)]	APOB	ü	ü	ü	ü	ü	ü
O14791	APOL1_HUMAN	Apolipoprotein L1 (Apolipoprotein L) (Apo-L) (ApoL) (Apolipoprotein L-I) (ApoL-I)	APOL1	û	ü	ü	û	û	ü
Q9BQE5	APOL2_HUMAN	Apolipoprotein L2 (Apolipoprotein L-II) (ApoL-II)	APOL2	û	ü	û	ü	û	û
P29972	AQP1_HUMAN	Aquaporin-1 (AQP-1) (Aquaporin-CHIP) (Urine water channel) (Water channel protein for red blood cells and kidney proximal tubule)	AQP1	ü	ü	ü	ü	ü	ü
Q8NBQ7	AQP11_HUMAN	Aquaporin-11 (AQP-11)	AQP11	ü	ü	û	û	û	û
Q15041	AR6P1_HUMAN	ADP-ribosylation factor-like protein 6-interacting protein 1 (ARL-6-interacting protein 1) (Aip-1) (Apoptotic regulator in the membrane of the endoplasmic reticulum)	ARL6IP1	û	ü	ü	û	ü	ü
Q8N2F6	ARM10_HUMAN	Armadillo repeat-containing protein 10 (Splicing variant involved in hepatocarcinogenesis protein)	ARMC10	ü	ü	ü	ü	ü	ü
Q9P291	ARMX1_HUMAN	Armadillo repeat-containing X-linked protein 1 (ARM protein lost in epithelial cancers on chromosome X 1) (Protein ALEX1)	ARMCX1	ü	ü	ü	ü	û	ü
Q7L311	ARMX2_HUMAN	Armadillo repeat-containing X-linked protein 2 (ARM protein lost in epithelial cancers on chromosome X 2) (Protein ALEX2)	ARMCX2	ü	ü	ü	ü	û	ü
Q9UH62	ARMX3_HUMAN	Armadillo repeat-containing X-linked protein 3 (ARM protein lost in epithelial cancers on chromosome X 3) (Protein ALEX3)	ARMCX3	ü	ü	ü	ü	ü	ü
Q5H9R4	ARMX4_HUMAN	Armadillo repeat-containing X-linked protein 4	ARMCX4	û	û	û	û	û	ü
Q7L4S7	ARMX6_HUMAN	Protein ARMCX6	ARMCX6	û	ü	û	ü	û	û
P51689	ARSD_HUMAN	Arylsulfatase D (ASD) (EC 3.1.6.-)	ARSD	ü	û	û	û	ü	ü
P54793	ARSF_HUMAN	Arylsulfatase F (ASF) (EC 3.1.6.-)	ARSF	ü	û	ü	ü	û	û
Q6UWY0	ARSK_HUMAN	Arylsulfatase K (ASK) (EC 3.1.6.-) (Telethon sulfatase)	ARSK	û	ü	û	û	û	û
P51690	ARSL_HUMAN	Arylsulfatase L (EC 3.1.6.-) (Arylsulfatase E) (ASE)	ARSL	ü	û	ü	û	ü	û
P17405	ASM_HUMAN	Sphingomyelin phosphodiesterase (EC 3.1.4.12) (Acid sphingomyelinase) (aSMase)	SMPD1	û	ü	û	ü	û	û
Q12797	ASPH_HUMAN	Aspartyl/asparaginyl beta-hydroxylase (EC 1.14.11.16) (Aspartate beta-hydroxylase) (ASP beta-hydroxylase) (Peptide-aspartate beta-dioxygenase)	ASPH	ü	ü	ü	ü	ü	ü
O14525	ASTN1_HUMAN	Astrotactin-1	ASTN1	û	û	û	û	û	ü
Q9P241	AT10D_HUMAN	Phospholipid-transporting ATPase VD (EC 7.6.2.1) (ATPase class V type 10D) (P4-ATPase flippase complex alpha subunit ATP10D)	ATP10D	û	û	û	û	ü	û
Q9Y2G3	AT11B_HUMAN	Phospholipid-transporting ATPase IF (EC 7.6.2.1) (ATPase IR) (ATPase class VI type 11B) (P4-ATPase flippase complex alpha subunit ATP11B)	ATP11B	û	ü	û	û	û	û
Q8NB49	AT11C_HUMAN	Phospholipid-transporting ATPase IG (EC 7.6.2.1) (ATPase IQ) (ATPase class VI type 11C) (P4-ATPase flippase complex alpha subunit ATP11C)	ATP11C	û	û	û	ü	ü	û
P54707	AT12A_HUMAN	Potassium-transporting ATPase alpha chain 2 (HK alpha 2) (Non-gastric H(+)/K(+) ATPase subunit alpha) (EC 7.2.2.19) (Non-gastric Na(+)/K(+) ATPase subunit alpha) (EC 7.2.2.13) (Proton pump) (Sodium pump)	ATP12A	û	û	û	û	û	ü
Q9HD20	AT131_HUMAN	Endoplasmic reticulum transmembrane helix translocase (EC 7.4.2.-) (Endoplasmic reticulum P5A-ATPase)	ATP13A1	ü	ü	û	û	ü	ü
Q9H7F0	AT133_HUMAN	Polyamine-transporting ATPase 13A3 (ATPase family homolog up-regulated in senescence cells 1) (Putrescine transporting ATPase) (EC 7.6.2.16)	ATP13A3	û	û	û	û	ü	ü
P05023	AT1A1_HUMAN	Sodium/potassium-transporting ATPase subunit alpha-1 (Na(+)/K(+) ATPase alpha-1 subunit) (EC 7.2.2.13) (Sodium pump subunit alpha-1)	ATP1A1	ü	ü	ü	ü	ü	ü
P50993	AT1A2_HUMAN	Sodium/potassium-transporting ATPase subunit alpha-2 (Na(+)/K(+) ATPase alpha-2 subunit) (EC 7.2.2.13) (Sodium pump subunit alpha-2)	ATP1A2	ü	ü	ü	ü	ü	ü
P13637	AT1A3_HUMAN	Sodium/potassium-transporting ATPase subunit alpha-3 (Na(+)/K(+) ATPase alpha-3 subunit) (EC 7.2.2.13) (Na(+)/K(+) ATPase alpha(III) subunit) (Sodium pump subunit alpha-3)	ATP1A3	ü	ü	ü	ü	ü	ü
P05026	AT1B1_HUMAN	Sodium/potassium-transporting ATPase subunit beta-1 (Sodium/potassium-dependent ATPase subunit beta-1)	ATP1B1	ü	ü	ü	ü	ü	ü
P14415	AT1B2_HUMAN	Sodium/potassium-transporting ATPase subunit beta-2 (Adhesion molecule in glia) (AMOG) (Sodium/potassium-dependent ATPase subunit beta-2)	ATP1B2	ü	û	ü	ü	ü	ü
P54709	AT1B3_HUMAN	Sodium/potassium-transporting ATPase subunit beta-3 (Sodium/potassium-dependent ATPase subunit beta-3) (ATPB-3) (CD antigen CD298)	ATP1B3	ü	ü	ü	ü	ü	ü
O14983	AT2A1_HUMAN	Sarcoplasmic/endoplasmic reticulum calcium ATPase 1 (SERCA1) (SR Ca(2+)-ATPase 1) (EC 7.2.2.10) (Calcium pump 1) (Calcium-transporting ATPase sarcoplasmic reticulum type, fast twitch skeletal muscle isoform) (Endoplasmic reticulum class 1/2 Ca(2+) ATPase)	ATP2A1	û	û	û	û	û	ü
P16615	AT2A2_HUMAN	Sarcoplasmic/endoplasmic reticulum calcium ATPase 2 (SERCA2) (SR Ca(2+)-ATPase 2) (EC 7.2.2.10) (Calcium pump 2) (Calcium-transporting ATPase sarcoplasmic reticulum type, slow twitch skeletal muscle isoform) (Endoplasmic reticulum class 1/2 Ca(2+) ATPase)	ATP2A2	ü	ü	ü	ü	ü	ü
Q93084	AT2A3_HUMAN	Sarcoplasmic/endoplasmic reticulum calcium ATPase 3 (SERCA3) (SR Ca(2+)-ATPase 3) (EC 7.2.2.10) (Calcium pump 3)	ATP2A3	ü	ü	ü	ü	ü	ü
P20020	AT2B1_HUMAN	Plasma membrane calcium-transporting ATPase 1 (EC 7.2.2.10) (Plasma membrane calcium ATPase isoform 1) (PMCA1) (Plasma membrane calcium pump isoform 1)	ATP2B1	ü	ü	ü	ü	ü	ü
Q01814	AT2B2_HUMAN	Plasma membrane calcium-transporting ATPase 2 (PMCA2) (EC 7.2.2.10) (Plasma membrane calcium ATPase isoform 2) (Plasma membrane calcium pump isoform 2)	ATP2B2	û	ü	û	û	û	û
Q16720	AT2B3_HUMAN	Plasma membrane calcium-transporting ATPase 3 (PMCA3) (EC 7.2.2.10) (Plasma membrane calcium ATPase isoform 3) (Plasma membrane calcium pump isoform 3)	ATP2B3	û	ü	û	ü	ü	ü
P23634	AT2B4_HUMAN	Plasma membrane calcium-transporting ATPase 4 (PMCA4) (EC 7.2.2.10) (Matrix-remodeling-associated protein 1) (Plasma membrane calcium ATPase isoform 4) (Plasma membrane calcium pump isoform 4)	ATP2B4	ü	ü	ü	ü	ü	ü
P98194	AT2C1_HUMAN	Calcium-transporting ATPase type 2C member 1 (ATPase 2C1) (EC 7.2.2.10) (ATP-dependent Ca(2+) pump PMR1) (Ca(2+)/Mn(2+)-ATPase 2C1) (Secretory pathway Ca(2+)-transporting ATPase type 1) (SPCA1)	ATP2C1	ü	ü	û	ü	ü	ü
P05496	AT5G1_HUMAN	ATP synthase F(0) complex subunit C1, mitochondrial (ATP synthase lipid-binding protein) (ATP synthase membrane subunit c locus 1) (ATP synthase proteolipid P1) (ATP synthase proton-transporting mitochondrial F(0) complex subunit C1) (ATPase protein 9) (ATPase subunit c)	ATP5MC1	ü	ü	ü	ü	ü	ü
Q9Y2Q0	AT8A1_HUMAN	Phospholipid-transporting ATPase IA (EC 7.6.2.1) (ATPase class I type 8A member 1) (Chromaffin granule ATPase II) (P4-ATPase flippase complex alpha subunit ATP8A1)	ATP8A1	ü	ü	ü	ü	ü	ü
Q9NTI2	AT8A2_HUMAN	Phospholipid-transporting ATPase IB (EC 7.6.2.1) (ATPase class I type 8A member 2) (ML-1) (P4-ATPase flippase complex alpha subunit ATP8A2)	ATP8A2	û	û	û	ü	û	û
O43520	AT8B1_HUMAN	Phospholipid-transporting ATPase IC (EC 7.6.2.1) (ATPase class I type 8B member 1) (Familial intrahepatic cholestasis type 1) (P4-ATPase flippase complex alpha subunit ATP8B1)	ATP8B1	û	û	ü	û	û	ü
Q86WG3	ATCAY_HUMAN	Caytaxin (Ataxia cayman type protein) (BNIP-2-homology) (BNIP-H)	ATCAY	û	ü	û	ü	ü	ü
Q7Z3C6	ATG9A_HUMAN	Autophagy-related protein 9A (APG9-like 1) (mATG9)	ATG9A	û	ü	û	ü	ü	ü
Q674R7	ATG9B_HUMAN	Autophagy-related protein 9B (APG9-like 2) (Nitric oxide synthase 3-overlapping antisense gene protein) (Protein sONE)	ATG9B	û	ü	û	û	û	ü
Q8WXF7	ATLA1_HUMAN	Atlastin-1 (EC 3.6.5.-) (Brain-specific GTP-binding protein) (GTP-binding protein 3) (GBP-3) (hGBP3) (Guanine nucleotide-binding protein 3) (Spastic paraplegia 3 protein A)	ATL1	û	ü	ü	ü	ü	ü
Q8NHH9	ATLA2_HUMAN	Atlastin-2 (EC 3.6.5.-) (ADP-ribosylation factor-like protein 6-interacting protein 2) (ARL-6-interacting protein 2) (Aip-2)	ATL2	ü	ü	ü	ü	ü	ü
Q6DD88	ATLA3_HUMAN	Atlastin-3 (EC 3.6.5.-)	ATL3	ü	ü	ü	ü	ü	ü
P20648	ATP4A_HUMAN	Potassium-transporting ATPase alpha chain 1 (EC 7.2.2.19) (Gastric H(+)/K(+) ATPase subunit alpha) (Proton pump)	ATP4A	û	û	û	û	û	ü
P00846	ATP6_HUMAN	ATP synthase subunit a (F-ATPase protein 6)	MT-ATP6	ü	ü	ü	ü	ü	ü
P56378	ATP68_HUMAN	ATP synthase subunit ATP5MJ, mitochondrial (6.8 kDa mitochondrial proteolipid protein) (MLQ) (ATP synthase membrane subunit 6.8PL)	ATP5MJ	ü	ü	ü	ü	ü	ü
Q04656	ATP7A_HUMAN	Copper-transporting ATPase 1 (EC 7.2.2.8) (Copper pump 1) (Menkes disease-associated protein)	ATP7A	û	ü	ü	ü	û	ü
P03928	ATP8_HUMAN	ATP synthase protein 8 (A6L) (F-ATPase subunit 8)	MT-ATP8	ü	ü	ü	ü	ü	ü
O75110	ATP9A_HUMAN	Probable phospholipid-transporting ATPase IIA (EC 7.6.2.1) (ATPase class II type 9A)	ATP9A	ü	ü	ü	ü	ü	ü
O43861	ATP9B_HUMAN	Probable phospholipid-transporting ATPase IIB (EC 7.6.2.1) (ATPase class II type 9B)	ATP9B	ü	û	û	ü	ü	û
P56134	ATPK_HUMAN	ATP synthase subunit f, mitochondrial (ATP synthase membrane subunit f)	ATP5MF	ü	ü	ü	ü	ü	ü
Q96IX5	ATPMK_HUMAN	ATP synthase membrane subunit K, mitochondrial (ATP synthase membrane subunit DAPIT, mitochondrial) (Diabetes-associated protein in insulin-sensitive tissues) (HCV F-transactivated protein 2) (Up-regulated during skeletal muscle growth protein 5)	ATP5MK	ü	ü	ü	ü	ü	ü
Q6RW13	ATRAP_HUMAN	Type-1 angiotensin II receptor-associated protein (AT1 receptor-associated protein)	AGTRAP	û	ü	û	û	û	û
O75882	ATRN_HUMAN	Attractin (DPPT-L) (Mahogany homolog)	ATRN	û	ü	ü	ü	ü	ü
Q5VV63	ATRN1_HUMAN	Attractin-like protein 1	ATRNL1	û	ü	û	û	û	û
Q9Y679	AUP1_HUMAN	Lipid droplet-regulating VLDL assembly factor AUP1 (Ancient ubiquitous protein 1)	AUP1	ü	û	û	û	û	û
Q07817	B2CL1_HUMAN	Bcl-2-like protein 1 (Bcl2-L-1) (Apoptosis regulator Bcl-X)	BCL2L1	û	ü	û	ü	ü	û
Q9BXK5	B2L13_HUMAN	Bcl-2-like protein 13 (Bcl2-L-13) (Bcl-rambo) (Protein Mil1)	BCL2L13	ü	ü	ü	ü	ü	ü
P04920	B3A2_HUMAN	Anion exchange protein 2 (AE 2) (Anion exchanger 2) (Non-erythroid band 3-like protein) (BND3L) (Solute carrier family 4 member 2)	SLC4A2	û	ü	û	û	ü	û
P48751	B3A3_HUMAN	Anion exchange protein 3 (AE 3) (Anion exchanger 3) (CAE3/BAE3) (Cardiac/brain band 3-like protein) (Neuronal band 3-like protein) (Solute carrier family 4 member 3)	SLC4A3	û	û	û	ü	ü	û
P02730	B3AT_HUMAN	Band 3 anion transport protein (Anion exchange protein 1) (AE 1) (Anion exchanger 1) (Solute carrier family 4 member 1) (CD antigen CD233)	SLC4A1	ü	ü	ü	ü	ü	ü
O94766	B3GA3_HUMAN	Galactosylgalactosylxylosylprotein 3-beta-glucuronosyltransferase 3 (EC 2.4.1.135) (Beta-1,3-glucuronyltransferase 3) (Glucuronosyltransferase I) (GlcAT-I) (UDP-GlcUA:Gal beta-1,3-Gal-R glucuronyltransferase) (GlcUAT-I)	B3GAT3	û	ü	û	û	û	ü
O75752	B3GL1_HUMAN	UDP-GalNAc:beta-1,3-N-acetylgalactosaminyltransferase 1 (Beta-1,3-GalNAc-T1) (EC 2.4.1.79) (Beta-1,3-galactosyltransferase 3) (Beta-1,3-GalTase 3) (Beta3Gal-T3) (Beta3GalT3) (b3Gal-T3) (Beta-3-Gx-T3) (Galactosylgalactosylglucosylceramide beta-D-acetyl-galactosaminyltransferase) (Globoside synthase) (UDP-N-acetylgalactosamine:globotriaosylceramide beta-1,3-N-acetylgalactosaminyltransferase)	B3GALNT1	ü	û	û	ü	ü	ü
Q9NY97	B3GN2_HUMAN	N-acetyllactosaminide beta-1,3-N-acetylglucosaminyltransferase 2 (EC 2.4.1.149) (Beta-1,3-N-acetylglucosaminyltransferase 1) (BGnT-1) (Beta-1,3-Gn-T1) (Beta3Gn-T1) (Beta-1,3-galactosyltransferase 7) (Beta-1,3-GalTase 7) (Beta3Gal-T7) (Beta3GalT7) (b3Gal-T7) (Beta-3-Gx-T7) (UDP-Gal:beta-GlcNAc beta-1,3-galactosyltransferase 7) (UDP-GlcNAc:betaGal beta-1,3-N-acetylglucosaminyltransferase 2) (BGnT-2…	B3GNT2	ü	û	û	ü	ü	ü
Q8NFL0	B3GN7_HUMAN	UDP-GlcNAc:betaGal beta-1,3-N-acetylglucosaminyltransferase 7 (BGnT-7) (Beta-1,3-Gn-T7) (Beta-1,3-N-acetylglucosaminyltransferase 7) (Beta3Gn-T7) (EC 2.4.1.-)	B3GNT7	û	ü	û	ü	û	ü
O43505	B4GA1_HUMAN	Beta-1,4-glucuronyltransferase 1 (EC 2.4.1.-) (I-beta-1,3-N-acetylglucosaminyltransferase) (iGnT) (N-acetyllactosaminide beta-1,3-N-acetylglucosaminyltransferase) (Poly-N-acetyllactosamine extension enzyme) (UDP-GlcNAc:betaGal beta-1,3-N-acetylglucosaminyltransferase 1)	B4GAT1	ü	ü	ü	ü	ü	ü
Q6L9W6	B4GN3_HUMAN	Beta-1,4-N-acetylgalactosaminyltransferase 3 (B4GalNAcT3) (Beta4GalNAc-T3) (Beta4GalNAcT3) (EC 2.4.1.244) (Beta-1,4-N-acetylgalactosaminyltransferase III) (N-acetyl-beta-glucosaminyl-glycoprotein 4-beta-N-acetylgalactosaminyltransferase 2) (NGalNAc-T2)	B4GALNT3	û	û	û	û	û	ü
P15291	B4GT1_HUMAN	Beta-1,4-galactosyltransferase 1 (Beta-1,4-GalTase 1) (Beta4Gal-T1) (b4Gal-T1) (EC 2.4.1.-) (Beta-N-acetylglucosaminyl-glycolipid beta-1,4-galactosyltransferase) (Beta-N-acetylglucosaminylglycopeptide beta-1,4-galactosyltransferase) (EC 2.4.1.38) (Lactose synthase A protein) (EC 2.4.1.22) (N-acetyllactosamine synthase) (EC 2.4.1.90) (Nal synthase) (Neolactotriaosylceramide beta-1,4-galactosyltran…	B4GALT1	û	ü	û	û	û	û
O60512	B4GT3_HUMAN	Beta-1,4-galactosyltransferase 3 (Beta-1,4-GalTase 3) (Beta4Gal-T3) (b4Gal-T3) (EC 2.4.1.-) (Beta-N-acetylglucosaminyl-glycolipid beta-1,4-galactosyltransferase) (Beta-N-acetylglucosaminylglycopeptide beta-1,4-galactosyltransferase) (EC 2.4.1.38) (N-acetyllactosamine synthase) (EC 2.4.1.90) (Nal synthase) (Neolactotriaosylceramide beta-1,4-galactosyltransferase) (EC 2.4.1.275) (UDP-Gal:beta-GlcNA…	B4GALT3	ü	ü	û	ü	ü	ü
O60513	B4GT4_HUMAN	Beta-1,4-galactosyltransferase 4 (Beta-1,4-GalTase 4) (Beta4Gal-T4) (b4Gal-T4) (EC 2.4.1.-) (Beta-N-acetylglucosaminyl-glycolipid beta-1,4-galactosyltransferase) (Lactotriaosylceramide beta-1,4-galactosyltransferase) (EC 2.4.1.275) (N-acetyllactosamine synthase) (EC 2.4.1.90) (Nal synthase) (UDP-Gal:beta-GlcNAc beta-1,4-galactosyltransferase 4) (UDP-galactose:beta-N-acetylglucosamine beta-1,4-gal…	B4GALT4	û	ü	û	û	û	û
Q9UHQ4	BAP29_HUMAN	B-cell receptor-associated protein 29 (BCR-associated protein 29) (Bap29)	BCAP29	ü	ü	ü	û	ü	ü
P51572	BAP31_HUMAN	B-cell receptor-associated protein 31 (BCR-associated protein 31) (Bap31) (6C6-AG tumor-associated antigen) (Protein CDM) (p28)	BCAP31	ü	ü	ü	ü	ü	ü
P35613	BASI_HUMAN	Basigin (5F7) (Collagenase stimulatory factor) (Extracellular matrix metalloproteinase inducer) (EMMPRIN) (Hepatoma-associated antigen) (HAb18G) (Leukocyte activation antigen M6) (OK blood group antigen) (Tumor cell-derived collagenase stimulatory factor) (TCSF) (CD antigen CD147)	BSG	ü	ü	ü	ü	ü	ü
Q07812	BAX_HUMAN	Apoptosis regulator BAX (Bcl-2-like protein 4) (Bcl2-L-4)	BAX	û	ü	û	ü	ü	ü
P50895	BCAM_HUMAN	Basal cell adhesion molecule (Auberger B antigen) (B-CAM cell surface glycoprotein) (F8/G253 antigen) (Lutheran antigen) (Lutheran blood group glycoprotein) (CD antigen CD239)	BCAM	ü	ü	ü	ü	ü	ü
O60756	BCE1_HUMAN	Putative protein BCE-1	BCE1	û	û	û	û	û	ü
Q8N1M1	BEST3_HUMAN	Bestrophin-3 (Vitelliform macular dystrophy 2-like protein 3)	BEST3	û	û	ü	û	û	û
O15155	BET1_HUMAN	BET1 homolog (hBET1) (Golgi vesicular membrane-trafficking protein p18)	BET1	û	ü	û	ü	ü	ü
Q9NYM9	BET1L_HUMAN	BET1-like protein (Golgi SNARE with a size of 15 kDa) (GOS-15) (GS15) (Vesicle transport protein GOS15)	BET1L	û	ü	û	û	ü	ü
Q15582	BGH3_HUMAN	Transforming growth factor-beta-induced protein ig-h3 (Beta ig-h3) (Kerato-epithelin) (RGD-containing collagen-associated protein) (RGD-CAP)	TGFBI	ü	ü	ü	ü	ü	ü
P08236	BGLR_HUMAN	Beta-glucuronidase (EC 3.2.1.31) (Beta-G1)	GUSB	ü	ü	û	ü	û	ü
P55061	BI1_HUMAN	Bax inhibitor 1 (BI-1) (Testis-enhanced gene transcript protein) (Transmembrane BAX inhibitor motif-containing protein 6)	TMBIM6	ü	ü	ü	ü	ü	ü
P30411	BKRB2_HUMAN	B2 bradykinin receptor (B2R) (BK-2 receptor)	BDKRB2	û	û	û	û	ü	û
Q13873	BMPR2_HUMAN	Bone morphogenetic protein receptor type-2 (BMP type-2 receptor) (BMPR-2) (EC 2.7.11.30) (Bone morphogenetic protein receptor type II) (BMP type II receptor) (BMPR-II)	BMPR2	ü	û	û	ü	û	û
P17213	BPI_HUMAN	Bactericidal permeability-increasing protein (BPI) (CAP 57)	BPI	ü	û	û	û	ü	û
Q8TDL5	BPIB1_HUMAN	BPI fold-containing family B member 1 (Long palate, lung and nasal epithelium carcinoma-associated protein 1) (von Ebner minor salivary gland protein) (VEMSGP)	BPIFB1	û	ü	û	û	û	û
O95415	BRI3_HUMAN	Brain protein I3 (pRGR2)	BRI3	û	ü	û	û	û	û
Q8WY22	BRI3B_HUMAN	BRI3-binding protein (I3-binding protein) (Cervical cancer 1 proto-oncogene-binding protein KG19) (HCCRBP-1)	BRI3BP	û	ü	ü	û	û	ü
Q96G97	BSCL2_HUMAN	Seipin (Bernardinelli-Seip congenital lipodystrophy type 2 protein)	BSCL2	ü	ü	û	ü	ü	ü
Q10588	BST1_HUMAN	ADP-ribosyl cyclase/cyclic ADP-ribose hydrolase 2 (EC 3.2.2.6) (ADP-ribosyl cyclase 2) (Bone marrow stromal antigen 1) (BST-1) (Cyclic ADP-ribose hydrolase 2) (cADPr hydrolase 2) (CD antigen CD157)	BST1	ü	ü	ü	ü	ü	ü
Q10589	BST2_HUMAN	Bone marrow stromal antigen 2 (BST-2) (HM1.24 antigen) (Tetherin) (CD antigen CD317)	BST2	ü	ü	ü	ü	ü	ü
Q7KYR7	BT2A1_HUMAN	Butyrophilin subfamily 2 member A1	BTN2A1	ü	ü	û	ü	ü	ü
Q8WVV5	BT2A2_HUMAN	Butyrophilin subfamily 2 member A2	BTN2A2	û	û	û	û	û	ü
P78410	BT3A2_HUMAN	Butyrophilin subfamily 3 member A2	BTN3A2	û	û	û	ü	ü	û
O00478	BT3A3_HUMAN	Butyrophilin subfamily 3 member A3	BTN3A3	ü	ü	û	û	ü	û
Q6UXG8	BTNL9_HUMAN	Butyrophilin-like protein 9	BTNL9	ü	û	û	ü	ü	ü
Q86VB7	C163A_HUMAN	Scavenger receptor cysteine-rich type 1 protein M130 (Hemoglobin scavenger receptor) (CD antigen CD163) [Cleaved into: Soluble CD163 (sCD163)]	CD163	ü	ü	ü	ü	ü	ü
Q9NR16	C163B_HUMAN	Scavenger receptor cysteine-rich type 1 protein M160 (CD163 antigen-like 1) (CD antigen CD163b)	CD163L1	ü	ü	û	ü	û	ü
P0DN25	C1C1L_HUMAN	C1GALT1-specific chaperone 1-like protein	C1GALT1C1L	û	û	û	û	ü	û
Q96EU7	C1GLC_HUMAN	C1GALT1-specific chaperone 1 (C38H2-like protein 1) (C38H2-L1) (Core 1 beta1,3-galactosyltransferase 2) (C1Gal-T2) (C1GalT2) (Core 1 beta3-Gal-T2) (Core 1 beta3-galactosyltransferase-specific molecular chaperone)	C1GALT1C1	û	û	û	û	û	ü
P02746	C1QB_HUMAN	Complement C1q subcomponent subunit B	C1QB	ü	ü	û	ü	ü	ü
Q9NPY3	C1QR1_HUMAN	Complement component C1q receptor (C1q/MBL/SPA receptor) (C1qR) (C1qR(p)) (C1qRp) (CDw93) (Complement component 1 q subcomponent receptor 1) (Matrix-remodeling-associated protein 4) (CD antigen CD93)	CD93	û	ü	ü	ü	ü	ü
Q9Y426	C2CD2_HUMAN	C2 domain-containing protein 2 (Transmembrane protein 24-like)	C2CD2	ü	û	û	û	û	û
Q99643	C560_HUMAN	Succinate dehydrogenase cytochrome b560 subunit, mitochondrial (Integral membrane protein CII-3) (QPs-1) (QPs1) (Succinate dehydrogenase complex subunit C) (Succinate-ubiquinone oxidoreductase cytochrome B large subunit) (CYBL)	SDHC	ü	ü	ü	û	ü	ü
O14569	C56D2_HUMAN	Transmembrane reductase CYB561D2 (EC 7.2.1.3) (Cytochrome b561 domain-containing protein 2) (Putative tumor suppressor protein 101F6)	CYB561D2	ü	ü	û	ü	û	ü
Q8TCZ2	C99L2_HUMAN	CD99 antigen-like protein 2 (MIC2-like protein 1) (CD antigen CD99)	CD99L2	û	ü	û	ü	ü	û
Q5T7R7	CA185_HUMAN	Uncharacterized protein C1orf185	C1orf185	û	û	û	û	û	ü
Q9BRK5	CAB45_HUMAN	45 kDa calcium-binding protein (Cab45) (Stromal cell-derived factor 4) (SDF-4)	SDF4	ü	ü	ü	û	ü	ü
O00555	CAC1A_HUMAN	Voltage-dependent P/Q-type calcium channel subunit alpha-1A (Brain calcium channel I) (BI) (Calcium channel, L type, alpha-1 polypeptide isoform 4) (Voltage-gated calcium channel subunit alpha Cav2.1)	CACNA1A	û	û	û	û	ü	û
Q00975	CAC1B_HUMAN	Voltage-dependent N-type calcium channel subunit alpha-1B (Brain calcium channel III) (BIII) (Calcium channel, L type, alpha-1 polypeptide isoform 5) (Voltage-gated calcium channel subunit alpha Cav2.2)	CACNA1B	û	û	û	û	ü	û
Q13936	CAC1C_HUMAN	Voltage-dependent L-type calcium channel subunit alpha-1C (Calcium channel, L type, alpha-1 polypeptide, isoform 1, cardiac muscle) (Voltage-gated calcium channel subunit alpha Cav1.2)	CACNA1C	û	ü	ü	ü	ü	ü
Q01668	CAC1D_HUMAN	Voltage-dependent L-type calcium channel subunit alpha-1D (Calcium channel, L type, alpha-1 polypeptide, isoform 2) (Voltage-gated calcium channel subunit alpha Cav1.3)	CACNA1D	û	ü	û	ü	û	ü
O95180	CAC1H_HUMAN	Voltage-dependent T-type calcium channel subunit alpha-1H (Low-voltage-activated calcium channel alpha1 3.2 subunit) (Voltage-gated calcium channel subunit alpha Cav3.2)	CACNA1H	û	ü	û	û	û	û
Q13698	CAC1S_HUMAN	Voltage-dependent L-type calcium channel subunit alpha-1S (Calcium channel, L type, alpha-1 polypeptide, isoform 3, skeletal muscle) (Voltage-gated calcium channel subunit alpha Cav1.1)	CACNA1S	û	û	û	û	û	ü
Q9Y6N8	CAD10_HUMAN	Cadherin-10 (T2-cadherin)	CDH10	ü	ü	û	û	û	ü
P55287	CAD11_HUMAN	Cadherin-11 (OSF-4) (Osteoblast cadherin) (OB-cadherin)	CDH11	ü	ü	ü	û	û	û
P55289	CAD12_HUMAN	Cadherin-12 (Brain cadherin) (BR-cadherin) (Neural type cadherin 2) (N-cadherin 2)	CDH12	û	û	û	û	ü	û
Q12864	CAD17_HUMAN	Cadherin-17 (Intestinal peptide-associated transporter HPT-1) (Liver-intestine cadherin) (LI-cadherin)	CDH17	û	û	ü	û	û	û
Q13634	CAD18_HUMAN	Cadherin-18 (Cadherin-14)	CDH18	û	û	û	û	û	ü
Q9H159	CAD19_HUMAN	Cadherin-19	CDH19	ü	û	ü	û	û	û
Q9HBT6	CAD20_HUMAN	Cadherin-20	CDH20	ü	û	û	û	û	û
Q9H251	CAD23_HUMAN	Cadherin-23 (Otocadherin)	CDH23	ü	û	û	û	û	û
Q86UP0	CAD24_HUMAN	Cadherin-24	CDH24	û	û	û	ü	û	û
P12830	CADH1_HUMAN	Cadherin-1 (CAM 120/80) (Epithelial cadherin) (E-cadherin) (Uvomorulin) (CD antigen CD324) [Cleaved into: E-Cad/CTF1; E-Cad/CTF2; E-Cad/CTF3]	CDH1	û	ü	û	ü	û	û
P19022	CADH2_HUMAN	Cadherin-2 (CDw325) (Neural cadherin) (N-cadherin) (CD antigen CD325)	CDH2	ü	ü	ü	ü	ü	ü
P33151	CADH5_HUMAN	Cadherin-5 (7B4 antigen) (Vascular endothelial cadherin) (VE-cadherin) (CD antigen CD144)	CDH5	ü	ü	ü	ü	ü	ü
P55285	CADH6_HUMAN	Cadherin-6 (Kidney cadherin) (K-cadherin)	CDH6	ü	ü	ü	ü	ü	ü
Q9ULB5	CADH7_HUMAN	Cadherin-7	CDH7	û	ü	û	û	û	û
Q9BY67	CADM1_HUMAN	Cell adhesion molecule 1 (Immunoglobulin superfamily member 4) (IgSF4) (Nectin-like protein 2) (NECL-2) (Spermatogenic immunoglobulin superfamily) (SgIgSF) (Synaptic cell adhesion molecule) (SynCAM) (Tumor suppressor in lung cancer 1) (TSLC-1)	CADM1	ü	ü	ü	ü	ü	ü
Q8N3J6	CADM2_HUMAN	Cell adhesion molecule 2 (Immunoglobulin superfamily member 4D) (IgSF4D) (Nectin-like protein 3) (NECL-3) (Synaptic cell adhesion molecule 2) (SynCAM 2)	CADM2	ü	û	ü	ü	û	ü
Q8N126	CADM3_HUMAN	Cell adhesion molecule 3 (Brain immunoglobulin receptor) (Immunoglobulin superfamily member 4B) (IgSF4B) (Nectin-like protein 1) (NECL-1) (Synaptic cell adhesion molecule 3) (SynCAM3) (TSLC1-like protein 1) (TSLL1)	CADM3	ü	û	û	ü	ü	ü
Q8NFZ8	CADM4_HUMAN	Cell adhesion molecule 4 (Immunoglobulin superfamily member 4C) (IgSF4C) (Nectin-like protein 4) (NECL-4) (TSLC1-like protein 2)	CADM4	ü	û	û	ü	û	û
P22748	CAH4_HUMAN	Carbonic anhydrase 4 (EC 4.2.1.1) (Carbonate dehydratase IV) (Carbonic anhydrase IV) (CA-IV)	CA4	û	û	ü	ü	û	ü
Q16790	CAH9_HUMAN	Carbonic anhydrase 9 (EC 4.2.1.1) (Carbonate dehydratase IX) (Carbonic anhydrase IX) (CA-IX) (CAIX) (Membrane antigen MN) (P54/58N) (Renal cell carcinoma-associated antigen G250) (RCC-associated antigen G250) (pMW1)	CA9	û	û	û	û	û	ü
Q5VU97	CAHD1_HUMAN	VWFA and cache domain-containing protein 1 (Cache domain-containing protein 1)	CACHD1	û	ü	û	û	û	û
Q9HA72	CAHM2_HUMAN	Calcium homeostasis modulator protein 2 (Protein FAM26B)	CALHM2	û	ü	û	û	ü	ü
Q8N5C1	CAHM5_HUMAN	Calcium homeostasis modulator protein 5 (Protein FAM26E)	CALHM5	û	û	ü	û	ü	ü
Q16602	CALRL_HUMAN	Calcitonin gene-related peptide type 1 receptor (CGRP type 1 receptor) (Calcitonin receptor-like receptor)	CALCRL	ü	û	ü	ü	ü	ü
P27824	CALX_HUMAN	Calnexin (IP90) (Major histocompatibility complex class I antigen-binding protein p88) (p90)	CANX	ü	ü	ü	ü	ü	ü
Q9NYX4	CALY_HUMAN	Neuron-specific vesicular protein calcyon	CALY	û	û	û	û	û	ü
P49913	CAMP_HUMAN	Cathelicidin antimicrobial peptide (18 kDa cationic antimicrobial protein) (CAP-18) (hCAP-18) [Cleaved into: Antibacterial peptide FALL-39 (FALL-39 peptide antibiotic); Antibacterial peptide LL-37]	CAMP	û	û	ü	û	û	û
Q96PB1	CASD1_HUMAN	N-acetylneuraminate 9-O-acetyltransferase (EC 2.3.1.45) (CAS1 domain-containing protein 1) (Sialate O-acetyltransferase) (SOAT)	CASD1	ü	û	û	ü	ü	ü
Q13948	CASP_HUMAN	Protein CASP	CUX1	û	ü	û	û	û	û
Q9UBR2	CATZ_HUMAN	Cathepsin Z (EC 3.4.18.1) (Cathepsin P) (Cathepsin X)	CTSZ	ü	ü	ü	ü	ü	ü
Q03135	CAV1_HUMAN	Caveolin-1	CAV1	ü	ü	ü	ü	ü	ü
P51636	CAV2_HUMAN	Caveolin-2	CAV2	û	û	û	û	û	ü
O75976	CBPD_HUMAN	Carboxypeptidase D (EC 3.4.17.22) (Metallocarboxypeptidase D) (gp180)	CPD	ü	ü	ü	ü	ü	ü
Q96JN2	CC136_HUMAN	Coiled-coil domain-containing protein 136 (Nasopharyngeal carcinoma-associated gene 6 protein)	CCDC136	û	û	ü	ü	ü	ü
Q9NV96	CC50A_HUMAN	Cell cycle control protein 50A (P4-ATPase flippase complex beta subunit TMEM30A) (Transmembrane protein 30A)	TMEM30A	ü	ü	ü	ü	ü	ü
Q9GZT6	CC90B_HUMAN	Coiled-coil domain-containing protein 90B, mitochondrial	CCDC90B	ü	ü	ü	ü	û	ü
Q8WXS5	CCG8_HUMAN	Voltage-dependent calcium channel gamma-8 subunit (Neuronal voltage-gated calcium channel gamma-8 subunit) (Transmembrane AMPAR regulatory protein gamma-8) (TARP gamma-8)	CACNG8	û	û	û	ü	û	û
P48509	CD151_HUMAN	CD151 antigen (GP27) (Membrane glycoprotein SFA-1) (Platelet-endothelial tetraspan antigen 3) (PETA-3) (Tetraspanin-24) (Tspan-24) (CD antigen CD151)	CD151	ü	ü	ü	ü	ü	ü
Q13740	CD166_HUMAN	CD166 antigen (Activated leukocyte cell adhesion molecule) (CD antigen CD166)	ALCAM	ü	ü	ü	ü	ü	ü
Q99467	CD180_HUMAN	CD180 antigen (Lymphocyte antigen 64) (Radioprotective 105 kDa protein) (CD antigen CD180)	CD180	ü	ü	û	ü	ü	û
P29017	CD1C_HUMAN	T-cell surface glycoprotein CD1c (CD antigen CD1c)	CD1C	û	û	û	ü	û	û
Q5ZPR3	CD276_HUMAN	CD276 antigen (4Ig-B7-H3) (B7 homolog 3) (B7-H3) (Costimulatory molecule) (CD antigen CD276)	CD276	ü	ü	ü	ü	ü	ü
Q8IX05	CD302_HUMAN	CD302 antigen (C-type lectin BIMLEC) (C-type lectin domain family 13 member A) (DEC205-associated C-type lectin 1) (Type I transmembrane C-type lectin receptor DCL-1) (CD antigen CD302)	CD302	û	û	û	û	ü	û
P20138	CD33_HUMAN	Myeloid cell surface antigen CD33 (Sialic acid-binding Ig-like lectin 3) (Siglec-3) (gp67) (CD antigen CD33)	CD33	û	û	û	û	û	ü
P28906	CD34_HUMAN	Hematopoietic progenitor cell antigen CD34 (CD antigen CD34)	CD34	ü	ü	ü	ü	ü	ü
P16671	CD36_HUMAN	Platelet glycoprotein 4 (Fatty acid translocase) (FAT) (Glycoprotein IIIb) (GPIIIB) (Leukocyte differentiation antigen CD36) (PAS IV) (PAS-4) (Platelet collagen receptor) (Platelet glycoprotein IV) (GPIV) (Thrombospondin receptor) (CD antigen CD36)	CD36	ü	û	ü	ü	ü	ü
P28907	CD38_HUMAN	ADP-ribosyl cyclase/cyclic ADP-ribose hydrolase 1 (EC 3.2.2.6) (2'-phospho-ADP-ribosyl cyclase) (2'-phospho-ADP-ribosyl cyclase/2'-phospho-cyclic-ADP-ribose transferase) (EC 2.4.99.20) (2'-phospho-cyclic-ADP-ribose transferase) (ADP-ribosyl cyclase 1) (ADPRC 1) (Cyclic ADP-ribose hydrolase 1) (cADPr hydrolase 1) (T10) (CD antigen CD38)	CD38	ü	ü	û	ü	û	û
P20963	CD3Z_HUMAN	T-cell surface glycoprotein CD3 zeta chain (T-cell receptor T3 zeta chain) (CD antigen CD247)	CD247	ü	û	û	û	û	û
P16070	CD44_HUMAN	CD44 antigen (CDw44) (Epican) (Extracellular matrix receptor III) (ECMR-III) (GP90 lymphocyte homing/adhesion receptor) (HUTCH-I) (Heparan sulfate proteoglycan) (Hermes antigen) (Hyaluronate receptor) (Phagocytic glycoprotein 1) (PGP-1) (Phagocytic glycoprotein I) (PGP-I) (CD antigen CD44)	CD44	ü	ü	ü	ü	ü	ü
Q08722	CD47_HUMAN	Leukocyte surface antigen CD47 (Antigenic surface determinant protein OA3) (Integrin-associated protein) (IAP) (Protein MER6) (CD antigen CD47)	CD47	ü	ü	ü	ü	ü	ü
P09326	CD48_HUMAN	CD48 antigen (B-lymphocyte activation marker BLAST-1) (BCM1 surface antigen) (Leukocyte antigen MEM-102) (SLAM family member 2) (SLAMF2) (Signaling lymphocytic activation molecule 2) (TCT.1) (CD antigen CD48)	CD48	û	û	û	ü	û	û
P19397	CD53_HUMAN	Leukocyte surface antigen CD53 (Cell surface glycoprotein CD53) (Tetraspanin-25) (Tspan-25) (CD antigen CD53)	CD53	ü	ü	û	û	û	ü
P30203	CD6_HUMAN	T-cell differentiation antigen CD6 (T12) (TP120) (CD antigen CD6) [Cleaved into: Soluble CD6]	CD6	û	ü	û	û	û	û
P08962	CD63_HUMAN	CD63 antigen (Granulophysin) (Lysosomal-associated membrane protein 3) (LAMP-3) (Melanoma-associated antigen ME491) (OMA81H) (Ocular melanoma-associated antigen) (Tetraspanin-30) (Tspan-30) (CD antigen CD63)	CD63	ü	ü	ü	ü	ü	ü
P34810	CD68_HUMAN	Macrosialin (Gp110) (CD antigen CD68)	CD68	ü	ü	ü	ü	ü	ü
P09564	CD7_HUMAN	T-cell antigen CD7 (GP40) (T-cell leukemia antigen) (T-cell surface antigen Leu-9) (TP41) (CD antigen CD7)	CD7	ü	ü	û	ü	û	û
P21854	CD72_HUMAN	B-cell differentiation antigen CD72 (Lyb-2) (CD antigen CD72)	CD72	û	ü	û	û	û	û
P60033	CD81_HUMAN	CD81 antigen (26 kDa cell surface protein TAPA-1) (Target of the antiproliferative antibody 1) (Tetraspanin-28) (Tspan-28) (CD antigen CD81)	CD81	ü	ü	ü	ü	ü	ü
P27701	CD82_HUMAN	CD82 antigen (C33 antigen) (IA4) (Inducible membrane protein R2) (Metastasis suppressor Kangai-1) (Suppressor of tumorigenicity 6 protein) (Tetraspanin-27) (Tspan-27) (CD antigen CD82)	CD82	ü	û	û	û	û	û
P21926	CD9_HUMAN	CD9 antigen (5H9 antigen) (Cell growth-inhibiting gene 2 protein) (Leukocyte antigen MIC3) (Motility-related protein) (MRP-1) (Tetraspanin-29) (Tspan-29) (p24) (CD antigen CD9)	CD9	ü	ü	ü	ü	ü	ü
P14209	CD99_HUMAN	CD99 antigen (12E7) (E2 antigen) (Protein MIC2) (T-cell surface glycoprotein E2) (CD antigen CD99)	CD99	û	ü	ü	û	ü	ü
Q6ZTQ4	CDHR3_HUMAN	Cadherin-related family member 3 (Cadherin-like protein 28)	CDHR3	û	û	ü	ü	û	û
O14735	CDIPT_HUMAN	CDP-diacylglycerol--inositol 3-phosphatidyltransferase (EC 2.7.8.11) (Phosphatidylinositol synthase) (PI synthase) (PtdIns synthase)	CDIPT	ü	ü	ü	ü	ü	ü
O95674	CDS2_HUMAN	Phosphatidate cytidylyltransferase 2 (EC 2.7.7.41) (CDP-DAG synthase 2) (CDP-DG synthase 2) (CDP-diacylglycerol synthase 2) (CDS 2) (CDP-diglyceride pyrophosphorylase 2) (CDP-diglyceride synthase 2) (CTP:phosphatidate cytidylyltransferase 2)	CDS2	ü	ü	ü	ü	ü	ü
Q15517	CDSN_HUMAN	Corneodesmosin (S protein)	CDSN	û	û	ü	û	û	û
P13688	CEAM1_HUMAN	Carcinoembryonic antigen-related cell adhesion molecule 1 (Biliary glycoprotein 1) (BGP-1) (CD antigen CD66a)	CEACAM1	ü	û	ü	ü	û	û
Q16739	CEGT_HUMAN	Ceramide glucosyltransferase (EC 2.4.1.80) (GLCT-1) (Glucosylceramide synthase) (GCS) (UDP-glucose ceramide glucosyltransferase) (UDP-glucose:N-acylsphingosine D-glucosyltransferase)	UGCG	û	û	û	û	û	ü
Q9UHN6	CEIP2_HUMAN	Cell surface hyaluronidase (EC 3.2.1.35) (Cell migration-inducing hyaluronidase 2) (Transmembrane protein 2)	CEMIP2	ü	ü	û	ü	ü	ü
Q9HCU4	CELR2_HUMAN	Cadherin EGF LAG seven-pass G-type receptor 2 (Cadherin family member 10) (Epidermal growth factor-like protein 2) (EGF-like protein 2) (Flamingo homolog 3) (Multiple epidermal growth factor-like domains protein 3) (Multiple EGF-like domains protein 3)	CELSR2	ü	û	û	û	ü	ü
Q8N111	CEND_HUMAN	Cell cycle exit and neuronal differentiation protein 1 (BM88 antigen)	CEND1	ü	û	ü	û	ü	ü
Q9Y6K0	CEPT1_HUMAN	Choline/ethanolaminephosphotransferase 1 (hCEPT1) (EC 2.7.8.1) (EC 2.7.8.2) (1-alkenyl-2-acylglycerol choline phosphotransferase) (EC 2.7.8.22)	CEPT1	ü	û	û	û	ü	û
Q96G23	CERS2_HUMAN	Ceramide synthase 2 (CerS2) (EC 2.3.1.-) (LAG1 longevity assurance homolog 2) (SP260) (Sphingosine N-acyltransferase CERS2) (EC 2.3.1.24) (Tumor metastasis-suppressor gene 1 protein)	CERS2	ü	ü	ü	ü	ü	ü
Q8IU89	CERS3_HUMAN	Ceramide synthase 3 (CerS3) (EC 2.3.1.-) (Dihydroceramide synthase 3) (LAG1 longevity assurance homolog 3) (Sphingosine N-acyltransferase CERS3) (EC 2.3.1.24)	CERS3	û	û	û	û	û	ü
Q9HA82	CERS4_HUMAN	Ceramide synthase 4 (CerS4) (EC 2.3.1.-) (LAG1 longevity assurance homolog 4) (Sphingosine N-acyltransferase CERS4) (EC 2.3.1.24)	CERS4	û	û	û	û	ü	ü
Q8N5B7	CERS5_HUMAN	Ceramide synthase 5 (CerS5) (EC 2.3.1.-) (LAG1 longevity assurance homolog 5) (Sphingosine N-acyltransferase CERS5) (EC 2.3.1.24)	CERS5	ü	û	û	û	û	û
Q6ZMG9	CERS6_HUMAN	Ceramide synthase 6 (CerS6) (EC 2.3.1.-) (LAG1 longevity assurance homolog 6)	CERS6	ü	ü	û	ü	ü	ü
Q8N6G5	CGAT2_HUMAN	Chondroitin sulfate N-acetylgalactosaminyltransferase 2 (EC 2.4.1.174) (Chondroitin beta-1,4-N-acetylgalactosaminyltransferase 2) (Beta4GalNAcT-2) (GalNAcT-2)	CSGALNACT2	û	û	ü	û	û	û
Q9NZ45	CISD1_HUMAN	CDGSH iron-sulfur domain-containing protein 1 (MitoNEET)	CISD1	ü	ü	ü	ü	ü	ü
Q8N5K1	CISD2_HUMAN	CDGSH iron-sulfur domain-containing protein 2 (Endoplasmic reticulum intermembrane small protein) (MitoNEET-related 1 protein) (Miner1) (Nutrient-deprivation autophagy factor-1) (NAF-1)	CISD2	ü	ü	û	ü	ü	ü
Q07065	CKAP4_HUMAN	Cytoskeleton-associated protein 4 (63-kDa cytoskeleton-linking membrane protein) (Climp-63) (p63)	CKAP4	ü	ü	ü	ü	ü	ü
Q8IZR5	CKLF4_HUMAN	CKLF-like MARVEL transmembrane domain-containing protein 4 (Chemokine-like factor superfamily member 4)	CMTM4	û	û	û	ü	û	û
Q86T13	CLC14_HUMAN	C-type lectin domain family 14 member A (Epidermal growth factor receptor 5) (EGFR-5)	CLEC14A	û	ü	ü	ü	ü	ü
Q8NC01	CLC1A_HUMAN	C-type lectin domain family 1 member A (C-type lectin-like receptor 1) (CLEC-1)	CLEC1A	ü	ü	ü	ü	ü	ü
Q6UVW9	CLC2A_HUMAN	C-type lectin domain family 2 member A (Keratinocyte-associated C-type lectin) (KACL) (Proliferation-induced lymphocyte-associated receptor) (PILAR)	CLEC2A	û	û	û	û	û	ü
Q8WXI8	CLC4D_HUMAN	C-type lectin domain family 4 member D (C-type lectin superfamily member 8) (C-type lectin-like receptor 6) (CLEC-6) (Dendritic cell-associated C-type lectin 3) (DC-associated C-type lectin 3) (Dectin-3) (CD antigen CD368)	CLEC4D	û	ü	û	û	û	û
Q96S66	CLCC1_HUMAN	Chloride channel CLIC-like protein 1 (Mid-1-related chloride channel protein 1)	CLCC1	ü	ü	û	ü	ü	ü
P51788	CLCN2_HUMAN	Chloride channel protein 2 (ClC-2)	CLCN2	ü	û	û	û	û	û
P51790	CLCN3_HUMAN	H(+)/Cl(-) exchange transporter 3 (Chloride channel protein 3) (ClC-3) (Chloride transporter ClC-3)	CLCN3	ü	ü	û	û	ü	ü
P51797	CLCN6_HUMAN	Chloride transport protein 6 (Chloride channel protein 6) (ClC-6)	CLCN6	û	û	û	û	ü	û
P51798	CLCN7_HUMAN	H(+)/Cl(-) exchange transporter 7 (Chloride channel 7 alpha subunit) (Chloride channel protein 7) (ClC-7)	CLCN7	ü	û	û	ü	ü	ü
O95832	CLD1_HUMAN	Claudin-1 (Senescence-associated epithelial membrane protein)	CLDN1	ü	û	ü	û	û	û
Q8N6F1	CLD19_HUMAN	Claudin-19	CLDN19	ü	û	û	û	û	û
Q9NY35	CLDN1_HUMAN	Claudin domain-containing protein 1 (Membrane protein GENX-3745)	CLDND1	ü	ü	ü	ü	û	ü
O14967	CLGN_HUMAN	Calmegin	CLGN	û	ü	ü	ü	ü	ü
Q9H6B4	CLMP_HUMAN	CXADR-like membrane protein (Adipocyte adhesion molecule) (Coxsackie- and adenovirus receptor-like membrane protein) (CAR-like membrane protein)	CLMP	ü	û	û	û	û	û
Q13286	CLN3_HUMAN	Battenin (Batten disease protein) (Protein CLN3)	CLN3	ü	ü	û	ü	û	ü
O75503	CLN5_HUMAN	Ceroid-lipofuscinosis neuronal protein 5 (Protein CLN5) [Cleaved into: Ceroid-lipofuscinosis neuronal protein 5, secreted form]	CLN5	û	ü	û	û	û	û
Q9NWW5	CLN6_HUMAN	Ceroid-lipofuscinosis neuronal protein 6 (Protein CLN6)	CLN6	ü	ü	û	û	ü	û
Q96KA5	CLP1L_HUMAN	Cleft lip and palate transmembrane protein 1-like protein (CLPTM1-like protein) (Cisplatin resistance-related protein 9) (CRR9p)	CLPTM1L	ü	ü	û	û	ü	ü
O96005	CLPT1_HUMAN	Cleft lip and palate transmembrane protein 1	CLPTM1	ü	ü	ü	ü	ü	ü
Q9NS75	CLTR2_HUMAN	Cysteinyl leukotriene receptor 2 (CysLTR2) (G-protein coupled receptor GPCR21) (hGPCR21) (G-protein coupled receptor HG57) (HPN321)	CYSLTR2	û	û	û	û	û	ü
Q99788	CML1_HUMAN	Chemokine-like receptor 1 (G-protein coupled receptor ChemR23) (G-protein coupled receptor DEZ)	CMKLR1	û	û	û	û	ü	û
Q86VU5	CMTD1_HUMAN	Catechol O-methyltransferase domain-containing protein 1 (EC 2.1.1.-)	COMTD1	ü	ü	ü	ü	û	û
Q16281	CNGA3_HUMAN	Cyclic nucleotide-gated cation channel alpha-3 (Cone photoreceptor cGMP-gated channel subunit alpha) (Cyclic nucleotide-gated channel alpha-3) (CNG channel alpha-3) (CNG-3) (CNG3)	CNGA3	ü	û	û	û	û	û
O95406	CNIH1_HUMAN	Protein cornichon homolog 1 (CNIH-1) (Cornichon family AMPA receptor auxiliary protein 1) (Protein cornichon homolog) (T-cell growth-associated molecule 77) (TGAM77)	CNIH1	ü	ü	û	ü	ü	ü
Q9P003	CNIH4_HUMAN	Protein cornichon homolog 4 (CNIH-4) (Cornichon family AMPA receptor auxiliary protein 4)	CNIH4	ü	ü	ü	ü	ü	ü
Q9H8M5	CNNM2_HUMAN	Metal transporter CNNM2 (Ancient conserved domain-containing protein 2) (Cyclin-M2)	CNNM2	û	û	ü	ü	ü	ü
Q8NE01	CNNM3_HUMAN	Metal transporter CNNM3 (Ancient conserved domain-containing protein 3) (Cyclin-M3)	CNNM3	ü	ü	û	û	ü	û
Q6P4Q7	CNNM4_HUMAN	Metal transporter CNNM4 (Ancient conserved domain-containing protein 4) (Cyclin-M4)	CNNM4	ü	ü	ü	ü	ü	ü
P78357	CNTP1_HUMAN	Contactin-associated protein 1 (Caspr) (Caspr1) (Neurexin IV) (Neurexin-4) (p190)	CNTNAP1	ü	û	ü	ü	ü	ü
Q9UHC6	CNTP2_HUMAN	Contactin-associated protein-like 2 (Cell recognition molecule Caspr2)	CNTNAP2	û	û	û	û	û	ü
Q9C0A0	CNTP4_HUMAN	Contactin-associated protein-like 4 (Cell recognition molecule Caspr4)	CNTNAP4	û	û	û	ü	ü	û
P08572	CO4A2_HUMAN	Collagen alpha-2(IV) chain [Cleaved into: Canstatin]	COL4A2	ü	ü	ü	ü	ü	ü
P07358	CO8B_HUMAN	Complement component C8 beta chain (Complement component 8 subunit beta)	C8B	ü	ü	ü	ü	ü	ü
Q9GZY4	COA1_HUMAN	Cytochrome c oxidase assembly factor 1 homolog (Mitochondrial translation regulation assembly intermediate of cytochrome c oxidase protein of 15 kDa)	COA1	û	ü	û	ü	û	û
Q9Y2R0	COA3_HUMAN	Cytochrome c oxidase assembly factor 3 homolog, mitochondrial (Coiled-coil domain-containing protein 56) (Mitochondrial translation regulation assembly intermediate of cytochrome c oxidase protein of 12 kDa)	COA3	ü	ü	û	û	û	ü
Q05707	COEA1_HUMAN	Collagen alpha-1(XIV) chain (Undulin)	COL14A1	ü	ü	ü	ü	ü	ü
Q9UMD9	COHA1_HUMAN	Collagen alpha-1(XVII) chain (180 kDa bullous pemphigoid antigen 2) (Bullous pemphigoid antigen 2) [Cleaved into: 120 kDa linear IgA disease antigen (120 kDa linear IgA dermatosis antigen) (Linear IgA disease antigen 1) (LAD-1); 97 kDa linear IgA disease antigen (97 kDa linear IgA bullous dermatosis antigen) (97 kDa LAD antigen) (97-LAD) (Linear IgA bullous disease antigen of 97 kDa) (LABD97)]	COL17A1	û	û	ü	û	û	û
Q5KU26	COL12_HUMAN	Collectin-12 (Collectin placenta protein 1) (CL-P1) (hCL-P1) (Nurse cell scavenger receptor 2) (Scavenger receptor class A member 4) (Scavenger receptor with C-type lectin)	COLEC12	ü	ü	ü	ü	ü	ü
P21964	COMT_HUMAN	Catechol O-methyltransferase (EC 2.1.1.6)	COMT	ü	ü	ü	ü	ü	ü
Q9BXS0	COPA1_HUMAN	Collagen alpha-1(XXV) chain (Alzheimer disease amyloid-associated protein) (AMY) (CLAC-P) [Cleaved into: Collagen-like Alzheimer amyloid plaque component (CLAC)]	COL25A1	û	û	û	û	ü	û
O15431	COPT1_HUMAN	High affinity copper uptake protein 1 (Copper transporter 1) (hCTR1) (Solute carrier family 31 member 1)	SLC31A1	ü	ü	û	ü	ü	ü
O15432	COPT2_HUMAN	Probable low affinity copper uptake protein 2 (Copper transporter 2) (hCTR2) (Solute carrier family 31 member 2)	SLC31A2	û	û	û	û	ü	ü
Q9Y5Q5	CORIN_HUMAN	Atrial natriuretic peptide-converting enzyme (EC 3.4.21.-) (Corin) (Heart-specific serine proteinase ATC2) (Pro-ANP-converting enzyme) (Transmembrane protease serine 10) [Cleaved into: Atrial natriuretic peptide-converting enzyme, N-terminal propeptide; Atrial natriuretic peptide-converting enzyme, activated protease fragment; Atrial natriuretic peptide-converting enzyme, 180 kDa soluble fragment…	CORIN	û	û	ü	û	û	û
P00395	COX1_HUMAN	Cytochrome c oxidase subunit 1 (EC 7.1.1.9) (Cytochrome c oxidase polypeptide I)	MT-CO1	ü	ü	ü	ü	ü	ü
Q9Y6N1	COX11_HUMAN	Cytochrome c oxidase assembly protein COX11, mitochondrial	COX11	û	û	û	ü	û	û
Q7KZN9	COX15_HUMAN	Cytochrome c oxidase assembly protein COX15 homolog	COX15	ü	ü	ü	ü	û	ü
Q8N8Q8	COX18_HUMAN	Cytochrome c oxidase assembly protein COX18, mitochondrial (COX18Hs) (Cytochrome c oxidase assembly protein 18)	COX18	ü	û	û	ü	û	û
P00403	COX2_HUMAN	Cytochrome c oxidase subunit 2 (EC 7.1.1.9) (Cytochrome c oxidase polypeptide II)	MT-CO2	ü	ü	ü	ü	ü	ü
P00414	COX3_HUMAN	Cytochrome c oxidase subunit 3 (EC 7.1.1.9) (Cytochrome c oxidase polypeptide III)	MT-CO3	ü	ü	ü	ü	ü	ü
P13073	COX41_HUMAN	Cytochrome c oxidase subunit 4 isoform 1, mitochondrial (Cytochrome c oxidase polypeptide IV) (Cytochrome c oxidase subunit IV isoform 1) (COX IV-1)	COX4I1	ü	ü	ü	ü	ü	ü
Q96KJ9	COX42_HUMAN	Cytochrome c oxidase subunit 4 isoform 2, mitochondrial (Cytochrome c oxidase subunit IV isoform 2) (COX IV-2)	COX4I2	û	ü	ü	ü	ü	ü
P09669	COX6C_HUMAN	Cytochrome c oxidase subunit 6C (Cytochrome c oxidase polypeptide VIc)	COX6C	ü	ü	ü	ü	ü	ü
O14548	COX7R_HUMAN	Cytochrome c oxidase subunit 7A-related protein, mitochondrial (COX7a-related protein) (Cytochrome c oxidase subunit VIIa-related protein) (EB1)	COX7A2L	û	ü	ü	ü	ü	û
P10176	COX8A_HUMAN	Cytochrome c oxidase subunit 8A, mitochondrial (Cytochrome c oxidase polypeptide VIII-liver/heart) (Cytochrome c oxidase subunit 8-2)	COX8A	ü	û	ü	ü	ü	ü
Q6UW02	CP20A_HUMAN	Cytochrome P450 20A1 (EC 1.14.-.-)	CYP20A1	ü	ü	ü	û	ü	ü
P11509	CP2A6_HUMAN	Cytochrome P450 2A6 (EC 1.14.13.-) (1,4-cineole 2-exo-monooxygenase) (CYPIIA6) (Coumarin 7-hydroxylase) (Cytochrome P450 IIA3) (Cytochrome P450(I))	CYP2A6	û	û	û	û	ü	û
P51589	CP2J2_HUMAN	Cytochrome P450 2J2 (EC 1.14.14.-) (Albendazole monooxygenase (hydroxylating)) (EC 1.14.14.74) (Albendazole monooxygenase (sulfoxide-forming)) (EC 1.14.14.73) (Arachidonic acid epoxygenase) (CYPIIJ2) (Hydroperoxy icosatetraenoate isomerase) (EC 5.4.4.7)	CYP2J2	û	û	û	ü	û	û
Q96SQ9	CP2S1_HUMAN	Cytochrome P450 2S1 (EC 1.14.14.-) (CYPIIS1) (Hydroperoxy icosatetraenoate dehydratase) (EC 4.2.1.152) (Thromboxane-A synthase) (EC 5.3.99.5)	CYP2S1	û	û	û	ü	û	û
Q7Z449	CP2U1_HUMAN	Cytochrome P450 2U1 (Long-chain fatty acid omega-monooxygenase) (EC 1.14.14.80)	CYP2U1	û	ü	û	ü	ü	û
Q9NYL5	CP39A_HUMAN	24-hydroxycholesterol 7-alpha-hydroxylase (EC 1.14.14.26) (Cytochrome P450 39A1) (hCYP39A1) (Oxysterol 7-alpha-hydroxylase)	CYP39A1	û	û	ü	û	û	û
Q6NT55	CP4FN_HUMAN	Cytochrome P450 4F22 (EC 1.14.14.-)	CYP4F22	û	û	û	ü	û	û
Q8N118	CP4X1_HUMAN	Cytochrome P450 4X1 (EC 1.14.14.-) (CYPIVX1)	CYP4X1	û	û	û	û	û	ü
Q16850	CP51A_HUMAN	Lanosterol 14-alpha demethylase (LDM) (EC 1.14.14.154) (CYPLI) (Cytochrome P450 51A1) (Cytochrome P450-14DM) (Cytochrome P45014DM) (Cytochrome P450LI) (Sterol 14-alpha demethylase)	CYP51A1	ü	ü	ü	û	û	ü
O75881	CP7B1_HUMAN	Cytochrome P450 7B1 (24-hydroxycholesterol 7-alpha-hydroxylase) (EC 1.14.14.26) (25/26-hydroxycholesterol 7-alpha-hydroxylase) (EC 1.14.14.29) (3-hydroxysteroid 7-alpha hydroxylase) (Oxysterol 7-alpha-hydroxylase)	CYP7B1	ü	ü	ü	û	ü	ü
P50416	CPT1A_HUMAN	Carnitine O-palmitoyltransferase 1, liver isoform (CPT1-L) (EC 2.3.1.21) (Carnitine O-palmitoyltransferase I, liver isoform) (CPT I) (CPTI-L) (Carnitine palmitoyltransferase 1A)	CPT1A	ü	ü	ü	ü	ü	ü
Q92523	CPT1B_HUMAN	Carnitine O-palmitoyltransferase 1, muscle isoform (CPT1-M) (EC 2.3.1.21) (Carnitine O-palmitoyltransferase I, muscle isoform) (CPT I) (CPTI-M) (Carnitine palmitoyltransferase 1B) (Carnitine palmitoyltransferase I-like protein)	CPT1B	û	ü	ü	ü	û	û
Q8N436	CPXM2_HUMAN	Inactive carboxypeptidase-like protein X2	CPXM2	û	ü	û	û	û	û
Q7Z4B0	CR020_HUMAN	Putative uncharacterized protein encoded by LINC00305	LINC00305	û	û	û	û	û	ü
P17927	CR1_HUMAN	Complement receptor type 1 (C3b/C4b receptor) (CD antigen CD35)	CR1	ü	û	û	û	û	û
P20023	CR2_HUMAN	Complement receptor type 2 (Cr2) (Complement C3d receptor) (Epstein-Barr virus receptor) (EBV receptor) (CD antigen CD21)	CR2	ü	û	û	û	û	û
Q96D31	CRCM1_HUMAN	Calcium release-activated calcium channel protein 1 (Protein orai-1) (Transmembrane protein 142A)	ORAI1	û	û	û	û	û	ü
O75629	CREG1_HUMAN	Protein CREG1 (Cellular repressor of E1A-stimulated genes 1)	CREG1	ü	ü	û	û	ü	ü
Q96HD1	CREL1_HUMAN	Protein disulfide isomerase CRELD1 (EC 5.3.4.1) (Cysteine-rich with EGF-like domain protein 1)	CRELD1	ü	ü	ü	ü	ü	ü
Q494W8	CRFM7_HUMAN	CHRNA7-FAM7A fusion protein (CHRNA7-DR1) (D-10)	CHRFAM7A	û	û	û	ü	û	û
Q9UJA2	CRLS1_HUMAN	Cardiolipin synthase (CMP-forming) (CLS) (EC 2.7.8.41) (Protein GCD10 homolog)	CRLS1	û	û	û	ü	û	û
O95727	CRTAM_HUMAN	Cytotoxic and regulatory T-cell molecule (Class-I MHC-restricted T-cell-associated molecule) (CD antigen CD355)	CRTAM	û	û	û	û	û	ü
O75718	CRTAP_HUMAN	Cartilage-associated protein	CRTAP	ü	ü	û	û	û	ü
Q9NSK7	CS012_HUMAN	Protein C19orf12	C19orf12	û	ü	û	û	û	û
Q9P1W3	CSC1_HUMAN	Calcium permeable stress-gated cation channel 1 (Transmembrane protein 63C)	TMEM63C	ü	ü	ü	ü	ü	ü
O94886	CSCL1_HUMAN	CSC1-like protein 1 (Transmembrane protein 63A)	TMEM63A	û	û	û	ü	ü	ü
Q5T3F8	CSCL2_HUMAN	CSC1-like protein 2 (Transmembrane protein 63B)	TMEM63B	ü	ü	û	ü	ü	ü
P09603	CSF1_HUMAN	Macrophage colony-stimulating factor 1 (CSF-1) (M-CSF) (MCSF) (Lanimostim) [Cleaved into: Processed macrophage colony-stimulating factor 1]	CSF1	û	û	û	û	ü	ü
P07333	CSF1R_HUMAN	Macrophage colony-stimulating factor 1 receptor (CSF-1 receptor) (CSF-1-R) (CSF-1R) (M-CSF-R) (EC 2.7.10.1) (Proto-oncogene c-Fms) (CD antigen CD115)	CSF1R	û	ü	û	û	û	û
Q7Z407	CSMD3_HUMAN	CUB and sushi domain-containing protein 3 (CUB and sushi multiple domains protein 3)	CSMD3	ü	û	û	û	û	û
Q6UVK1	CSPG4_HUMAN	Chondroitin sulfate proteoglycan 4 (Chondroitin sulfate proteoglycan NG2) (Melanoma chondroitin sulfate proteoglycan) (Melanoma-associated chondroitin sulfate proteoglycan)	CSPG4	ü	ü	ü	ü	ü	ü
O94985	CSTN1_HUMAN	Calsyntenin-1 (Alcadein-alpha) (Alc-alpha) (Alzheimer-related cadherin-like protein) (Non-classical cadherin XB31alpha) [Cleaved into: Soluble Alc-alpha (SAlc-alpha); CTF1-alpha (C-terminal fragment 1-alpha)]	CLSTN1	û	ü	û	û	ü	ü
Q9H4D0	CSTN2_HUMAN	Calsyntenin-2 (Alcadein-gamma) (Alc-gamma)	CLSTN2	ü	û	û	û	û	û
Q9BQT9	CSTN3_HUMAN	Calsyntenin-3 (Alcadein-beta) (Alc-beta)	CLSTN3	û	ü	û	û	û	û
Q96RT6	CTGE2_HUMAN	cTAGE family member 2 (Protein cTAGE-2) (Cancer/testis antigen 21.2) (CT21.2)	CTAGE1	û	û	ü	û	û	û
A4FU28	CTGE9_HUMAN	cTAGE family member 9 (Protein cTAGE-9)	CTAGE9	û	û	û	ü	û	û
Q8WWI5	CTL1_HUMAN	Choline transporter-like protein 1 (CDw92) (Solute carrier family 44 member 1) (CD antigen CD92)	SLC44A1	ü	ü	ü	ü	û	û
Q8IWA5	CTL2_HUMAN	Choline transporter-like protein 2 (Solute carrier family 44 member 2)	SLC44A2	ü	ü	ü	ü	ü	ü
Q8N4M1	CTL3_HUMAN	Choline transporter-like protein 3 (Solute carrier family 44 member 3)	SLC44A3	û	û	ü	û	û	û
P52569	CTR2_HUMAN	Cationic amino acid transporter 2 (CAT-2) (CAT2) (Low affinity cationic amino acid transporter 2) (Solute carrier family 7 member 2)	SLC7A2	û	û	û	ü	û	ü
O43246	CTR4_HUMAN	Cationic amino acid transporter 4 (CAT-4) (CAT4) (Solute carrier family 7 member 4)	SLC7A4	ü	û	û	ü	ü	ü
Q86XM0	CTSRD_HUMAN	Cation channel sperm-associated protein subunit delta (CatSper-delta) (CatSperdelta) (Transmembrane protein 146)	CATSPERD	û	û	û	û	û	ü
Q6ZRH7	CTSRG_HUMAN	Cation channel sperm-associated protein subunit gamma	CATSPERG	û	û	û	ü	û	û
O60888	CUTA_HUMAN	Protein CutA (Acetylcholinesterase-associated protein) (Brain acetylcholinesterase putative membrane anchor)	CUTA	ü	ü	ü	ü	ü	ü
P49238	CX3C1_HUMAN	CX3C chemokine receptor 1 (C-X3-C CKR-1) (CX3CR1) (Beta chemokine receptor-like 1) (CMK-BRL-1) (CMK-BRL1) (Fractalkine receptor) (G-protein coupled receptor 13) (V28)	CX3CR1	ü	û	û	û	û	û
P12074	CX6A1_HUMAN	Cytochrome c oxidase subunit 6A1, mitochondrial (Cytochrome c oxidase polypeptide VIa-liver) (Cytochrome c oxidase subunit VIA-liver) (COX VIa-L)	COX6A1	ü	ü	ü	ü	ü	ü
P24310	CX7A1_HUMAN	Cytochrome c oxidase subunit 7A1, mitochondrial (Cytochrome c oxidase subunit VIIa-heart) (Cytochrome c oxidase subunit VIIa-H) (Cytochrome c oxidase subunit VIIa-muscle) (Cytochrome c oxidase subunit VIIa-M)	COX7A1	ü	û	ü	ü	ü	ü
P14406	CX7A2_HUMAN	Cytochrome c oxidase subunit 7A2, mitochondrial (Cytochrome c oxidase subunit VIIa-liver/heart) (Cytochrome c oxidase subunit VIIa-L) (Cytochrome c oxidase subunit VIIaL)	COX7A2	ü	ü	ü	ü	ü	ü
P17302	CXA1_HUMAN	Gap junction alpha-1 protein (Connexin-43) (Cx43) (Gap junction 43 kDa heart protein)	GJA1	ü	û	û	û	ü	û
P02775	CXCL7_HUMAN	Platelet basic protein (PBP) (C-X-C motif chemokine 7) (Leukocyte-derived growth factor) (LDGF) (Macrophage-derived growth factor) (MDGF) (Small-inducible cytokine B7) [Cleaved into: Connective tissue-activating peptide III (CTAP-III) (LA-PF4) (Low-affinity platelet factor IV); TC-2; Connective tissue-activating peptide III(1-81) (CTAP-III(1-81)); Beta-thromboglobulin (Beta-TG); Neutrophil-activa…	PPBP	ü	û	ü	ü	û	ü
P13498	CY24A_HUMAN	Cytochrome b-245 light chain (Cytochrome b(558) alpha chain) (Cytochrome b558 subunit alpha) (Neutrophil cytochrome b 22 kDa polypeptide) (Superoxide-generating NADPH oxidase light chain subunit) (p22 phagocyte B-cytochrome) (p22-phox) (p22phox)	CYBA	ü	ü	û	û	û	û
P04839	CY24B_HUMAN	Cytochrome b-245 heavy chain (EC 1.-.-.-) (CGD91-phox) (Cytochrome b(558) subunit beta) (Cytochrome b558 subunit beta) (Heme-binding membrane glycoprotein gp91phox) (NADPH oxidase 2) (Neutrophil cytochrome b 91 kDa polypeptide) (Superoxide-generating NADPH oxidase heavy chain subunit) (gp91-1) (gp91-phox) (p22 phagocyte B-cytochrome)	CYBB	ü	ü	ü	ü	ü	ü
P49447	CY561_HUMAN	Transmembrane ascorbate-dependent reductase CYB561 (EC 7.2.1.-) (Cytochrome b-561) (Cytochrome b561)	CYB561	ü	ü	ü	ü	ü	ü
Q8NBI2	CYAC3_HUMAN	Lysosomal membrane ascorbate-dependent ferrireductase CYB561A3 (EC 7.2.1.3) (Cytochrome b ascorbate-dependent protein 3) (Cytochrome b561 family member A3) (Lysosomal cytochrome b) (LCytb)	CYB561A3	ü	û	û	û	û	û
P00156	CYB_HUMAN	Cytochrome b (Complex III subunit 3) (Complex III subunit III) (Cytochrome b-c1 complex subunit 3) (Ubiquinol-cytochrome-c reductase complex cytochrome b subunit)	MT-CYB	ü	ü	ü	ü	ü	ü
P00167	CYB5_HUMAN	Cytochrome b5 (Microsomal cytochrome b5 type A) (MCB5)	CYB5A	ü	ü	ü	ü	ü	ü
O43169	CYB5B_HUMAN	Cytochrome b5 type B (Cytochrome b5 outer mitochondrial membrane isoform)	CYB5B	ü	ü	ü	ü	ü	ü
Q9BQA9	CYBC1_HUMAN	Cytochrome b-245 chaperone 1 (Essential for reactive oxygen species protein) (Eros)	CYBC1	ü	û	û	û	û	û
Q53TN4	CYBR1_HUMAN	Plasma membrane ascorbate-dependent reductase CYBRD1 (EC 7.2.1.3) (Cytochrome b reductase 1) (Duodenal cytochrome b) (Ferric-chelate reductase 3)	CYBRD1	ü	ü	ü	û	ü	ü
P01034	CYTC_HUMAN	Cystatin-C (Cystatin-3) (Gamma-trace) (Neuroendocrine basic polypeptide) (Post-gamma-globulin)	CST3	ü	ü	ü	û	ü	ü
Q2PZI1	D19L1_HUMAN	Probable C-mannosyltransferase DPY19L1 (EC 2.4.1.-) (Dpy-19-like protein 1) (Protein dpy-19 homolog 1)	DPY19L1	ü	ü	û	ü	ü	ü
Q6ZPD9	D19L3_HUMAN	Probable C-mannosyltransferase DPY19L3 (EC 2.4.1.-) (Dpy-19-like protein 3) (Protein dpy-19 homolog 3)	DPY19L3	û	ü	û	û	ü	ü
Q7Z388	D19L4_HUMAN	Probable C-mannosyltransferase DPY19L4 (EC 2.4.1.-) (Dpy-19-like protein 4) (Protein dpy-19 homolog 4)	DPY19L4	ü	ü	û	ü	ü	ü
Q6NXN4	D19P1_HUMAN	Putative C-mannosyltransferase DPY19L2P1 (EC 2.4.1.-) (Dpy-19-like protein 2 pseudogene 1) (Protein dpy-19 homolog 2-like 1)	DPY19L2P1	û	û	û	û	ü	û
P61803	DAD1_HUMAN	Dolichyl-diphosphooligosaccharide--protein glycosyltransferase subunit DAD1 (Oligosaccharyl transferase subunit DAD1) (Defender against cell death 1) (DAD-1)	DAD1	ü	ü	ü	ü	ü	ü
Q14118	DAG1_HUMAN	Dystroglycan (Dystrophin-associated glycoprotein 1) [Cleaved into: Alpha-dystroglycan (Alpha-DG); Beta-dystroglycan (Beta-DG)]	DAG1	ü	ü	ü	ü	û	ü
Q8WVC6	DCAKD_HUMAN	Dephospho-CoA kinase domain-containing protein	DCAKD	ü	ü	ü	û	ü	ü
Q8N8Z6	DCBD1_HUMAN	Discoidin, CUB and LCCL domain-containing protein 1	DCBLD1	û	û	û	û	û	ü
Q96HY6	DDRGK_HUMAN	DDRGK domain-containing protein 1 (Dashurin) (UFM1-binding and PCI domain-containing protein 1)	DDRGK1	ü	ü	ü	ü	ü	ü
O15121	DEGS1_HUMAN	Sphingolipid delta(4)-desaturase DES1 (EC 1.14.19.17) (Cell migration-inducing gene 15 protein) (Degenerative spermatocyte homolog 1) (Dihydroceramide desaturase-1) (Membrane lipid desaturase)	DEGS1	û	ü	û	ü	ü	ü
Q9BUN8	DERL1_HUMAN	Derlin-1 (Degradation in endoplasmic reticulum protein 1) (DERtrin-1) (Der1-like protein 1)	DERL1	ü	ü	û	û	ü	ü
Q9GZP9	DERL2_HUMAN	Derlin-2 (Degradation in endoplasmic reticulum protein 2) (DERtrin-2) (Der1-like protein 2) (F-LAN-1) (F-LANa)	DERL2	ü	ü	ü	û	ü	ü
Q96Q80	DERL3_HUMAN	Derlin-3 (Degradation in endoplasmic reticulum protein 3) (DERtrin-3) (Der1-like protein 3)	DERL3	û	û	û	û	ü	û
O75907	DGAT1_HUMAN	Diacylglycerol O-acyltransferase 1 (EC 2.3.1.20) (ACAT-related gene product 1) (Acyl-CoA retinol O-fatty-acyltransferase) (ARAT) (Retinol O-fatty-acyltransferase) (EC 2.3.1.76) (Diglyceride acyltransferase)	DGAT1	ü	ü	ü	ü	ü	ü
P52429	DGKE_HUMAN	Diacylglycerol kinase epsilon (DAG kinase epsilon) (EC 2.7.1.107) (Diglyceride kinase epsilon) (DGK-epsilon)	DGKE	û	ü	û	û	û	ü
Q8NCG7	DGLB_HUMAN	Diacylglycerol lipase-beta (DAGL-beta) (DGL-beta) (EC 3.1.1.-) (KCCR13L) (PUFA-specific triacylglycerol lipase) (EC 3.1.1.3) (Sn1-specific diacylglycerol lipase beta)	DAGLB	û	ü	û	û	û	û
Q53GQ0	DHB12_HUMAN	Very-long-chain 3-oxoacyl-CoA reductase (EC 1.1.1.330) (17-beta-hydroxysteroid dehydrogenase 12) (17-beta-HSD 12) (3-ketoacyl-CoA reductase) (KAR) (Estradiol 17-beta-dehydrogenase 12) (EC 1.1.1.62) (Short chain dehydrogenase/reductase family 12C member 1)	HSD17B12	ü	ü	ü	ü	ü	ü
Q15392	DHC24_HUMAN	Delta(24)-sterol reductase (EC 1.3.1.72) (24-dehydrocholesterol reductase) (3-beta-hydroxysterol Delta-24-reductase) (Diminuto/dwarf1 homolog) (Seladin-1)	DHCR24	ü	û	û	û	û	û
Q9UBM7	DHCR7_HUMAN	7-dehydrocholesterol reductase (7-DHC reductase) (EC 1.3.1.21) (Delta7-sterol reductase) (Sterol Delta(7)-reductase) (Sterol reductase SR-2)	DHCR7	ü	û	ü	û	û	û
P28845	DHI1_HUMAN	Corticosteroid 11-beta-dehydrogenase isozyme 1 (EC 1.1.1.146) (11-beta-hydroxysteroid dehydrogenase 1) (11-DH) (11-beta-HSD1) (Short chain dehydrogenase/reductase family 26C member 1)	HSD11B1	ü	ü	û	û	û	û
Q9Y394	DHRS7_HUMAN	Dehydrogenase/reductase SDR family member 7 (EC 1.1.-.-) (Retinal short-chain dehydrogenase/reductase 4) (retSDR4) (Short chain dehydrogenase/reductase family 34C member 1)	DHRS7	ü	ü	ü	ü	ü	ü
Q0P6D2	DIK1C_HUMAN	Divergent protein kinase domain 1C (Protein FAM69C)	DIPK1C	ü	û	û	û	û	û
Q96SL1	DIRC2_HUMAN	Solute carrier family 49 member 4 (Disrupted in renal cancer protein 2) (Disrupted in renal carcinoma protein 2)	SLC49A4	û	û	û	ü	û	û
Q96F81	DISP1_HUMAN	Protein dispatched homolog 1	DISP1	û	û	û	ü	û	û
A7MBM2	DISP2_HUMAN	Protein dispatched homolog 2	DISP2	û	ü	û	û	ü	ü
Q9UBS4	DJB11_HUMAN	DnaJ homolog subfamily B member 11 (APOBEC1-binding protein 2) (ABBP-2) (DnaJ protein homolog 9) (ER-associated DNAJ) (ER-associated Hsp40 co-chaperone) (Endoplasmic reticulum DNA J domain-containing protein 3) (ER-resident protein ERdj3) (ERdj3) (ERj3p) (HEDJ) (Human DnaJ protein 9) (hDj-9) (PWP1-interacting protein 4)	DNAJB11	ü	ü	ü	ü	ü	ü
Q9NXW2	DJB12_HUMAN	DnaJ homolog subfamily B member 12	DNAJB12	û	û	û	ü	û	ü
Q8IXB1	DJC10_HUMAN	DnaJ homolog subfamily C member 10 (EC 1.8.4.-) (Endoplasmic reticulum DNA J domain-containing protein 5) (ER-resident protein ERdj5) (ERdj5) (Macrothioredoxin) (MTHr)	DNAJC10	ü	ü	û	û	ü	ü
Q9H1X3	DJC25_HUMAN	DnaJ homolog subfamily C member 25	DNAJC25	û	ü	û	û	û	û
P80370	DLK1_HUMAN	Protein delta homolog 1 (DLK-1) (pG2) [Cleaved into: Fetal antigen 1 (FA1)]	DLK1	û	ü	ü	ü	ü	ü
Q96GE9	DMAC1_HUMAN	Distal membrane-arm assembly complex protein 1 (Transmembrane protein 261)	DMAC1	ü	ü	ü	û	ü	û
P28068	DMB_HUMAN	HLA class II histocompatibility antigen, DM beta chain (MHC class II antigen DMB) (Really interesting new gene 7 protein)	HLA-DMB	ü	ü	û	û	û	û
Q8NFT8	DNER_HUMAN	Delta and Notch-like epidermal growth factor-related receptor	DNER	ü	ü	û	ü	ü	ü
Q96KC8	DNJC1_HUMAN	DnaJ homolog subfamily C member 1 (DnaJ protein homolog MTJ1)	DNAJC1	û	ü	û	û	û	ü
Q9NNZ3	DNJC4_HUMAN	DnaJ homolog subfamily C member 4 (DnaJ-like protein HSPF2) (Multiple endocrine neoplasia type 1 candidate protein number 18)	DNAJC4	û	û	û	û	ü	û
Q9H3Z4	DNJC5_HUMAN	DnaJ homolog subfamily C member 5 (Ceroid-lipofuscinosis neuronal protein 4) (Cysteine string protein) (CSP)	DNAJC5	ü	ü	ü	ü	ü	ü
Q9UPQ8	DOLK_HUMAN	Dolichol kinase (EC 2.7.1.108) (Transmembrane protein 15)	DOLK	ü	ü	ü	ü	ü	ü
P09172	DOPO_HUMAN	Dopamine beta-hydroxylase (EC 1.14.17.1) (Dopamine beta-monooxygenase) [Cleaved into: Soluble dopamine beta-hydroxylase]	DBH	ü	ü	ü	ü	ü	ü
Q86YN1	DOPP1_HUMAN	Dolichyldiphosphatase 1 (EC 3.6.1.43) (Dolichyl pyrophosphate phosphatase 1)	DOLPP1	ü	ü	û	û	ü	ü
P20036	DPA1_HUMAN	HLA class II histocompatibility antigen, DP alpha 1 chain (DP(W3)) (DP(W4)) (HLA-SB alpha chain) (MHC class II DP3-alpha) (MHC class II DPA1)	HLA-DPA1	ü	ü	ü	ü	ü	ü
P04440	DPB1_HUMAN	HLA class II histocompatibility antigen, DP beta 1 chain (HLA class II histocompatibility antigen, DP(W4) beta chain) (MHC class II antigen DPB1)	HLA-DPB1	û	ü	ü	ü	û	ü
Q9P2X0	DPM3_HUMAN	Dolichol-phosphate mannosyltransferase subunit 3 (Dolichol-phosphate mannose synthase subunit 3) (DPM synthase subunit 3) (Dolichyl-phosphate beta-D-mannosyltransferase subunit 3) (Mannose-P-dolichol synthase subunit 3) (MPD synthase subunit 3) (Prostin-1)	DPM3	û	û	ü	û	û	ü
Q8N608	DPP10_HUMAN	Inactive dipeptidyl peptidase 10 (Dipeptidyl peptidase IV-related protein 3) (DPRP-3) (Dipeptidyl peptidase X) (DPP X) (Dipeptidyl peptidase-like protein 2) (DPL2)	DPP10	ü	û	û	û	û	ü
P27487	DPP4_HUMAN	Dipeptidyl peptidase 4 (EC 3.4.14.5) (ADABP) (Adenosine deaminase complexing protein 2) (ADCP-2) (Dipeptidyl peptidase IV) (DPP IV) (T-cell activation antigen CD26) (TP103) (CD antigen CD26) [Cleaved into: Dipeptidyl peptidase 4 membrane form (Dipeptidyl peptidase IV membrane form); Dipeptidyl peptidase 4 soluble form (Dipeptidyl peptidase IV soluble form)]	DPP4	ü	ü	û	ü	ü	ü
P42658	DPP6_HUMAN	Dipeptidyl aminopeptidase-like protein 6 (DPPX) (Dipeptidyl aminopeptidase-related protein) (Dipeptidyl peptidase 6) (Dipeptidyl peptidase IV-like protein) (Dipeptidyl peptidase VI) (DPP VI)	DPP6	ü	ü	ü	ü	ü	ü
P01909	DQA1_HUMAN	HLA class II histocompatibility antigen, DQ alpha 1 chain (DC-1 alpha chain) (DC-alpha) (HLA-DCA) (MHC class II DQA1)	HLA-DQA1	ü	ü	û	ü	û	û
P01906	DQA2_HUMAN	HLA class II histocompatibility antigen, DQ alpha 2 chain (DX alpha chain) (HLA class II histocompatibility antigen, DQ(6) alpha chain) (HLA-DQA1) (MHC class II DQA2)	HLA-DQA2	û	û	û	ü	û	û
P01920	DQB1_HUMAN	HLA class II histocompatibility antigen, DQ beta 1 chain (MHC class II antigen DQB1)	HLA-DQB1	û	ü	û	û	û	û
P01903	DRA_HUMAN	HLA class II histocompatibility antigen, DR alpha chain (MHC class II antigen DRA)	HLA-DRA	ü	ü	ü	ü	ü	ü
P01911	DRB1_HUMAN	HLA class II histocompatibility antigen, DRB1 beta chain (Human leukocyte antigen DRB1) (HLA-DRB1)	HLA-DRB1	ü	û	ü	ü	ü	ü
P79483	DRB3_HUMAN	HLA class II histocompatibility antigen, DR beta 3 chain (MHC class II antigen DRB3)	HLA-DRB3	û	ü	û	û	û	ü
P13762	DRB4_HUMAN	HLA class II histocompatibility antigen, DR beta 4 chain (MHC class II antigen DRB4)	HLA-DRB4	û	ü	û	ü	û	û
Q30154	DRB5_HUMAN	HLA class II histocompatibility antigen, DR beta 5 chain (DR beta-5) (DR2-beta-2) (Dw2) (MHC class II antigen DRB5)	HLA-DRB5	û	ü	û	ü	ü	ü
P21728	DRD1_HUMAN	D(1A) dopamine receptor (Dopamine D1 receptor)	DRD1	û	û	û	û	ü	û
Q6IAN0	DRS7B_HUMAN	Dehydrogenase/reductase SDR family member 7B (EC 1.1.-.-) (Short-chain dehydrogenase/reductase family 32C member 1)	DHRS7B	ü	ü	û	ü	ü	ü
Q08554	DSC1_HUMAN	Desmocollin-1 (Cadherin family member 1) (Desmosomal glycoprotein 2/3) (DG2/DG3)	DSC1	û	û	ü	ü	ü	ü
Q8IZU8	DSEL_HUMAN	Dermatan-sulfate epimerase-like protein (EC 5.1.-.-)	DSEL	û	û	û	û	û	ü
Q14126	DSG2_HUMAN	Desmoglein-2 (Cadherin family member 5) (HDGC)	DSG2	û	ü	û	û	û	û
O75923	DYSF_HUMAN	Dysferlin (Dystrophy-associated fer-1-like protein) (Fer-1-like protein 1)	DYSF	ü	ü	ü	ü	ü	ü
P43003	EAA1_HUMAN	Excitatory amino acid transporter 1 (Sodium-dependent glutamate/aspartate transporter 1) (GLAST-1) (Solute carrier family 1 member 3)	SLC1A3	û	ü	û	û	û	û
P43004	EAA2_HUMAN	Excitatory amino acid transporter 2 (Glutamate/aspartate transporter II) (Sodium-dependent glutamate/aspartate transporter 2) (Solute carrier family 1 member 2)	SLC1A2	ü	ü	û	ü	û	ü
P43005	EAA3_HUMAN	Excitatory amino acid transporter 3 (Excitatory amino-acid carrier 1) (Neuronal and epithelial glutamate transporter) (Sodium-dependent glutamate/aspartate transporter 3) (Solute carrier family 1 member 1)	SLC1A1	û	û	û	ü	û	û
Q15125	EBP_HUMAN	3-beta-hydroxysteroid-Delta(8),Delta(7)-isomerase (EC 5.3.3.5) (Cholestenol Delta-isomerase) (Delta(8)-Delta(7) sterol isomerase) (D8-D7 sterol isomerase) (Emopamil-binding protein)	EBP	ü	ü	ü	ü	ü	ü
Q9BY08	EBPL_HUMAN	Emopamil-binding protein-like (Emopamil-binding-related protein)	EBPL	ü	û	û	û	ü	ü
P42892	ECE1_HUMAN	Endothelin-converting enzyme 1 (ECE-1) (EC 3.4.24.71)	ECE1	ü	ü	ü	ü	ü	ü
P0DPD6	ECE2_HUMAN	Endothelin-converting enzyme 2 (ECE-2) (EC 3.4.24.71)	ECE2	ü	û	û	ü	ü	û
O95672	ECEL1_HUMAN	Endothelin-converting enzyme-like 1 (EC 3.4.24.-) (Xce protein)	ECEL1	û	û	û	û	û	ü
Q16610	ECM1_HUMAN	Extracellular matrix protein 1 (Secretory component p85)	ECM1	ü	ü	ü	ü	ü	ü
P25101	EDNRA_HUMAN	Endothelin-1 receptor (Endothelin receptor type A) (ET-A) (ETA-R) (hET-AR)	EDNRA	û	û	û	ü	ü	û
O75071	EFC14_HUMAN	EF-hand calcium-binding domain-containing protein 14	EFCAB14	û	ü	û	ü	ü	ü
P98172	EFNB1_HUMAN	Ephrin-B1 (EFL-3) (ELK ligand) (ELK-L) (EPH-related receptor tyrosine kinase ligand 2) (LERK-2) [Cleaved into: Ephrin-B1 C-terminal fragment (Ephrin-B1 CTF); Ephrin-B1 intracellular domain (Ephrin-B1 ICD)]	EFNB1	ü	û	û	û	ü	ü
Q15768	EFNB3_HUMAN	Ephrin-B3 (EPH-related receptor transmembrane ligand ELK-L3) (EPH-related receptor tyrosine kinase ligand 8) (LERK-8)	EFNB3	û	û	û	ü	ü	ü
Q63HQ2	EGFLA_HUMAN	Pikachurin (Agrin-like protein) (EGF-like, fibronectin type-III and laminin G-like domain-containing protein)	EGFLAM	û	ü	ü	ü	ü	ü
P00533	EGFR_HUMAN	Epidermal growth factor receptor (EC 2.7.10.1) (Proto-oncogene c-ErbB-1) (Receptor tyrosine-protein kinase erbB-1)	EGFR	ü	ü	ü	ü	ü	ü
P17813	EGLN_HUMAN	Endoglin (CD antigen CD105)	ENG	û	ü	ü	ü	ü	ü
O14681	EI24_HUMAN	Etoposide-induced protein 2.4 homolog (p53-induced gene 8 protein)	EI24	ü	ü	ü	ü	ü	ü
Q6UXG2	ELAP1_HUMAN	Endosome/lysosome-associated apoptosis and autophagy regulator 1 (Estrogen-induced gene 121 protein)	ELAPOR1	û	ü	û	ü	ü	ü
A8MWY0	ELAP2_HUMAN	Endosome/lysosome-associated apoptosis and autophagy regulator family member 2 (Estrogen-induced gene 121-like protein) (hEIG121L)	ELAPOR2	û	ü	ü	ü	ü	ü
P15502	ELN_HUMAN	Elastin (Tropoelastin)	ELN	ü	ü	ü	ü	ü	ü
P08246	ELNE_HUMAN	Neutrophil elastase (EC 3.4.21.37) (Bone marrow serine protease) (Elastase-2) (Human leukocyte elastase) (HLE) (Medullasin) (PMN elastase)	ELANE	ü	û	ü	ü	ü	ü
Q9BW60	ELOV1_HUMAN	Elongation of very long chain fatty acids protein 1 (EC 2.3.1.199) (3-keto acyl-CoA synthase ELOVL1) (ELOVL fatty acid elongase 1) (ELOVL FA elongase 1) (Very long chain 3-ketoacyl-CoA synthase 1) (Very long chain 3-oxoacyl-CoA synthase 1)	ELOVL1	ü	ü	û	ü	ü	ü
Q9NXB9	ELOV2_HUMAN	Elongation of very long chain fatty acids protein 2 (EC 2.3.1.199) (3-keto acyl-CoA synthase ELOVL2) (ELOVL fatty acid elongase 2) (ELOVL FA elongase 2) (Very long chain 3-ketoacyl-CoA synthase 2) (Very long chain 3-oxoacyl-CoA synthase 2)	ELOVL2	û	û	û	û	ü	û
Q9GZR5	ELOV4_HUMAN	Elongation of very long chain fatty acids protein 4 (EC 2.3.1.199) (3-keto acyl-CoA synthase ELOVL4) (ELOVL fatty acid elongase 4) (ELOVL FA elongase 4) (Very long chain 3-ketoacyl-CoA synthase 4) (Very long chain 3-oxoacyl-CoA synthase 4)	ELOVL4	û	ü	û	ü	ü	ü
Q9NYP7	ELOV5_HUMAN	Elongation of very long chain fatty acids protein 5 (EC 2.3.1.199) (3-keto acyl-CoA synthase ELOVL5) (ELOVL fatty acid elongase 5) (ELOVL FA elongase 5) (Fatty acid elongase 1) (hELO1) (Very long chain 3-ketoacyl-CoA synthase 5) (Very long chain 3-oxoacyl-CoA synthase 5)	ELOVL5	ü	ü	û	ü	ü	ü
O95834	EMAL2_HUMAN	Echinoderm microtubule-associated protein-like 2 (EMAP-2) (HuEMAP-2)	EML2	ü	ü	ü	ü	ü	ü
Q6PCB8	EMB_HUMAN	Embigin	EMB	û	û	ü	ü	ü	ü
Q5UCC4	EMC10_HUMAN	ER membrane protein complex subunit 10 (Hematopoietic signal peptide-containing membrane domain-containing protein 1)	EMC10	ü	ü	û	ü	ü	ü
Q9P0I2	EMC3_HUMAN	ER membrane protein complex subunit 3 (Transmembrane protein 111)	EMC3	ü	ü	ü	û	ü	ü
Q5J8M3	EMC4_HUMAN	ER membrane protein complex subunit 4 (Cell proliferation-inducing gene 17 protein) (Transmembrane protein 85)	EMC4	ü	ü	û	ü	ü	ü
Q8N4V1	EMC5_HUMAN	ER membrane protein complex subunit 5 (Membrane magnesium transporter 1) (Transmembrane protein 32)	MMGT1	ü	ü	û	ü	ü	ü
Q9NPA0	EMC7_HUMAN	ER membrane protein complex subunit 7	EMC7	ü	ü	ü	ü	ü	ü
P50402	EMD_HUMAN	Emerin	EMD	ü	ü	ü	ü	ü	ü
P54849	EMP1_HUMAN	Epithelial membrane protein 1 (EMP-1) (CL-20) (Protein B4B) (Tumor-associated membrane protein)	EMP1	û	ü	û	ü	û	û
P54851	EMP2_HUMAN	Epithelial membrane protein 2 (EMP-2) (Protein XMP)	EMP2	ü	ü	ü	ü	ü	ü
P54852	EMP3_HUMAN	Epithelial membrane protein 3 (EMP-3) (Hematopoietic neural membrane protein 1) (HNMP-1) (Protein YMP)	EMP3	ü	ü	ü	ü	û	ü
Q9H4I9	EMRE_HUMAN	Essential MCU regulator, mitochondrial (Single-pass membrane protein with aspartate-rich tail 1, mitochondrial)	SMDT1	ü	ü	û	ü	ü	ü
O94919	ENDD1_HUMAN	Endonuclease domain-containing 1 protein (EC 3.1.30.-)	ENDOD1	ü	ü	ü	ü	ü	ü
O42043	ENK18_HUMAN	Endogenous retrovirus group K member 18 Env polyprotein (Envelope polyprotein) (HERV-K(C1a) envelope protein) (HERV-K110 envelope protein) (HERV-K18 envelope protein) (HERV-K18 superantigen) (HERV-K_1q23.3 provirus ancestral Env polyprotein) (IDDMK1,2 22 envelope protein) (IDDMK1,2 22 superantigen) [Cleaved into: Surface protein (SU); Transmembrane protein (TM)]	ERVK-18	û	û	ü	û	û	û
P22413	ENPP1_HUMAN	Ectonucleotide pyrophosphatase/phosphodiesterase family member 1 (E-NPP 1) (Membrane component chromosome 6 surface marker 1) (Phosphodiesterase I/nucleotide pyrophosphatase 1) (Plasma-cell membrane glycoprotein PC-1) [Cleaved into: Ectonucleotide pyrophosphatase/phosphodiesterase family member 1, secreted form] [Includes: Alkaline phosphodiesterase I (EC 3.1.4.1); Nucleotide pyrophosphatase (NPP…	ENPP1	ü	ü	ü	ü	ü	ü
Q13822	ENPP2_HUMAN	Ectonucleotide pyrophosphatase/phosphodiesterase family member 2 (E-NPP 2) (EC 3.1.4.39) (Autotaxin) (Extracellular lysophospholipase D) (LysoPLD)	ENPP2	û	ü	ü	ü	ü	ü
O14638	ENPP3_HUMAN	Ectonucleotide pyrophosphatase/phosphodiesterase family member 3 (E-NPP 3) (NPP3) (Phosphodiesterase I beta) (PD-Ibeta) (Phosphodiesterase I/nucleotide pyrophosphatase 3) (CD antigen CD203c) [Includes: Alkaline phosphodiesterase I (EC 3.1.4.1); Nucleotide pyrophosphatase (NPPase) (EC 3.6.1.9) (Nucleotide diphosphatase)]	ENPP3	ü	û	û	û	û	û
Q9Y6X5	ENPP4_HUMAN	Bis(5'-adenosyl)-triphosphatase ENPP4 (EC 3.6.1.29) (AP3A hydrolase) (AP3Aase) (Ectonucleotide pyrophosphatase/phosphodiesterase family member 4) (E-NPP 4) (NPP-4)	ENPP4	ü	ü	ü	ü	ü	ü
Q9UJA9	ENPP5_HUMAN	Ectonucleotide pyrophosphatase/phosphodiesterase family member 5 (E-NPP 5) (NPP-5) (EC 3.1.-.-)	ENPP5	ü	û	û	û	ü	û
P49961	ENTP1_HUMAN	Ectonucleoside triphosphate diphosphohydrolase 1 (NTPDase 1) (EC 3.6.1.5) (Ecto-ATP diphosphohydrolase 1) (Ecto-ATPDase 1) (Ecto-ATPase 1) (Ecto-apyrase) (Lymphoid cell activation antigen) (CD antigen CD39)	ENTPD1	ü	ü	ü	ü	ü	ü
O75355	ENTP3_HUMAN	Ectonucleoside triphosphate diphosphohydrolase 3 (NTPDase 3) (EC 3.6.1.5) (CD39 antigen-like 3) (Ecto-ATP diphosphohydrolase 3) (Ecto-ATPDase 3) (Ecto-ATPase 3) (Ecto-apyrase 3) (HB6)	ENTPD3	û	û	ü	û	û	û
Q9Y227	ENTP4_HUMAN	Ectonucleoside triphosphate diphosphohydrolase 4 (NTPDase 4) (EC 3.6.1.15) (EC 3.6.1.6) (Golgi UDPase) (Lysosomal apyrase-like protein of 70 kDa) (Uridine-diphosphatase) (UDPase) (EC 3.6.1.42)	ENTPD4	û	ü	û	û	û	ü
Q9UNN8	EPCR_HUMAN	Endothelial protein C receptor (Activated protein C receptor) (APC receptor) (Endothelial cell protein C receptor) (CD antigen CD201)	PROCR	û	ü	ü	ü	ü	ü
Q9UM22	EPDR1_HUMAN	Mammalian ependymin-related protein 1 (MERP-1) (Upregulated in colorectal cancer gene 1 protein)	EPDR1	û	û	ü	ü	û	û
P29317	EPHA2_HUMAN	Ephrin type-A receptor 2 (EC 2.7.10.1) (Epithelial cell kinase) (Tyrosine-protein kinase receptor ECK)	EPHA2	û	û	û	û	ü	û
P54753	EPHB3_HUMAN	Ephrin type-B receptor 3 (EC 2.7.10.1) (EPH-like tyrosine kinase 2) (EPH-like kinase 2) (Embryonic kinase 2) (EK2) (hEK2) (Tyrosine-protein kinase TYRO6)	EPHB3	ü	û	û	ü	ü	ü
O15197	EPHB6_HUMAN	Ephrin type-B receptor 6 (HEP) (Tyrosine-protein kinase-defective receptor EPH-6)	EPHB6	û	û	û	û	ü	û
Q9C0D9	EPT1_HUMAN	Ethanolaminephosphotransferase 1 (hEPT1) (EC 2.7.8.1) (Selenoprotein I) (SelI)	SELENOI	û	ü	û	ü	ü	ü
P60509	ERB1_HUMAN	Endogenous retrovirus group PABLB member 1 Env polyprotein (Endogenous retrovirus group PABLB member 1) (Envelope polyprotein) (HERV-R(b) Env protein) (HERV-R(b)_3p24.3 provirus ancestral Env polyprotein) [Includes: Surface protein domain (SU); Transmembrane protein domain (TM)]	ERVPABLB-1	ü	û	û	û	û	û
P04626	ERBB2_HUMAN	Receptor tyrosine-protein kinase erbB-2 (EC 2.7.10.1) (Metastatic lymph node gene 19 protein) (MLN 19) (Proto-oncogene Neu) (Proto-oncogene c-ErbB-2) (Tyrosine kinase-type cell surface receptor HER2) (p185erbB2) (CD antigen CD340)	ERBB2	ü	ü	û	û	û	û
P21860	ERBB3_HUMAN	Receptor tyrosine-protein kinase erbB-3 (EC 2.7.10.1) (Proto-oncogene-like protein c-ErbB-3) (Tyrosine kinase-type cell surface receptor HER3)	ERBB3	ü	û	û	û	û	û
Q15303	ERBB4_HUMAN	Receptor tyrosine-protein kinase erbB-4 (EC 2.7.10.1) (Proto-oncogene-like protein c-ErbB-4) (Tyrosine kinase-type cell surface receptor HER4) (p180erbB4) [Cleaved into: ERBB4 intracellular domain (4ICD) (E4ICD) (s80HER4)]	ERBB4	û	û	ü	û	û	û
P24390	ERD21_HUMAN	ER lumen protein-retaining receptor 1 (KDEL endoplasmic reticulum protein retention receptor 1) (KDEL receptor 1) (Putative MAPK-activating protein PM23)	KDELR1	û	ü	ü	ü	ü	ü
P33947	ERD22_HUMAN	ER lumen protein-retaining receptor 2 (ERD2-like protein 1) (ELP-1) (KDEL endoplasmic reticulum protein retention receptor 2) (KDEL receptor 2)	KDELR2	ü	ü	ü	ü	ü	ü
O43731	ERD23_HUMAN	ER lumen protein-retaining receptor 3 (KDEL endoplasmic reticulum protein retention receptor 3) (KDEL receptor 3)	KDELR3	ü	û	û	û	û	ü
O76062	ERG24_HUMAN	Delta(14)-sterol reductase TM7SF2 (Delta-14-SR) (EC 1.3.1.70) (3-beta-hydroxysterol Delta (14)-reductase) (Another new gene 1 protein) (C-14 sterol reductase) (C14SR) (Putative sterol reductase SR-1) (Sterol C14-reductase) (Transmembrane 7 superfamily member 2)	TM7SF2	ü	ü	ü	ü	ü	ü
Q9UKR5	ERG28_HUMAN	Ergosterol biosynthetic protein 28 homolog	ERG28	ü	ü	ü	ü	ü	ü
Q969X5	ERGI1_HUMAN	Endoplasmic reticulum-Golgi intermediate compartment protein 1 (ER-Golgi intermediate compartment 32 kDa protein) (ERGIC-32)	ERGIC1	ü	ü	û	ü	ü	ü
Q9Y282	ERGI3_HUMAN	Endoplasmic reticulum-Golgi intermediate compartment protein 3 (Serologically defined breast cancer antigen NY-BR-84)	ERGIC3	û	ü	û	ü	ü	ü
O75477	ERLN1_HUMAN	Erlin-1 (Endoplasmic reticulum lipid raft-associated protein 1) (Protein KE04) (Stomatin-prohibitin-flotillin-HflC/K domain-containing protein 1) (SPFH domain-containing protein 1)	ERLIN1	ü	ü	ü	ü	û	ü
Q7Z2K6	ERMP1_HUMAN	Endoplasmic reticulum metallopeptidase 1 (EC 3.4.-.-) (Felix-ina)	ERMP1	ü	ü	ü	ü	ü	ü
Q96AP7	ESAM_HUMAN	Endothelial cell-selective adhesion molecule	ESAM	ü	û	ü	ü	ü	ü
Q9BSJ8	ESYT1_HUMAN	Extended synaptotagmin-1 (E-Syt1) (Membrane-bound C2 domain-containing protein)	ESYT1	ü	ü	ü	ü	ü	ü
A0FGR8	ESYT2_HUMAN	Extended synaptotagmin-2 (E-Syt2) (Chr2Syt)	ESYT2	ü	ü	ü	ü	ü	ü
Q9NVM1	EVA1B_HUMAN	Protein eva-1 homolog B (Protein FAM176B)	EVA1B	ü	ü	ü	ü	û	ü
P58658	EVA1C_HUMAN	Protein eva-1 homolog C (Protein FAM176C) (SUE21)	EVA1C	ü	û	ü	û	û	û
Q9Y2C4	EXOG_HUMAN	Nuclease EXOG, mitochondrial (EC 3.1.30.-) (Endonuclease G-like 1) (Endo G-like 1)	EXOG	ü	û	û	ü	û	ü
Q9UBQ6	EXTL2_HUMAN	Exostosin-like 2 (EC 2.4.1.223) (Alpha-1,4-N-acetylhexosaminyltransferase EXTL2) (Alpha-GalNAcT EXTL2) (EXT-related protein 2) (Glucuronyl-galactosyl-proteoglycan 4-alpha-N-acetylglucosaminyltransferase) [Cleaved into: Processed exostosin-like 2]	EXTL2	û	û	û	û	ü	û
O43909	EXTL3_HUMAN	Exostosin-like 3 (EC 2.4.1.223) (EXT-related protein 1) (Glucuronyl-galactosyl-proteoglycan 4-alpha-N-acetylglucosaminyltransferase) (Hereditary multiple exostoses gene isolog) (Multiple exostosis-like protein 3) (Putative tumor suppressor protein EXTL3)	EXTL3	û	û	û	û	ü	ü
Q96A26	F162A_HUMAN	Protein FAM162A (E2-induced gene 5 protein) (Growth and transformation-dependent protein) (HGTD-P)	FAM162A	ü	ü	ü	ü	ü	ü
Q5T6X4	F162B_HUMAN	Protein FAM162B	FAM162B	û	ü	ü	ü	ü	ü
Q5VUB5	F1711_HUMAN	Protein FAM171A1 (Astroprincin) (APCN)	FAM171A1	ü	û	û	ü	û	û
A8MVW0	F1712_HUMAN	Protein FAM171A2	FAM171A2	û	û	û	ü	û	ü
Q6P995	F171B_HUMAN	Protein FAM171B	FAM171B	û	û	û	ü	û	ü
Q8TBP5	F174A_HUMAN	Membrane protein FAM174A (Hepatitis C virus NS5A-transactivated protein 6) (HCV NS5A-transactivated protein 6) (Transmembrane protein 157)	FAM174A	û	ü	û	ü	ü	ü
Q3ZCQ3	F174B_HUMAN	Membrane protein FAM174B	FAM174B	û	û	û	ü	ü	ü
Q96ND0	F210A_HUMAN	Protein FAM210A	FAM210A	û	ü	ü	ü	û	û
Q96KR6	F210B_HUMAN	Protein FAM210B, mitochondrial	FAM210B	û	ü	ü	û	ü	ü
Q9H0X4	F234A_HUMAN	Protein FAM234A (Protein ITFG3)	FAM234A	ü	ü	ü	ü	ü	ü
A2RU67	F234B_HUMAN	Protein FAM234B	FAM234B	û	ü	ü	ü	ü	ü
P00742	FA10_HUMAN	Coagulation factor X (EC 3.4.21.6) (Stuart factor) (Stuart-Prower factor) [Cleaved into: Factor X light chain; Factor X heavy chain; Activated factor Xa heavy chain]	F10	ü	û	ü	û	ü	û
Q96MK3	FA20A_HUMAN	Pseudokinase FAM20A	FAM20A	û	ü	û	û	û	û
Q8IXL6	FA20C_HUMAN	Extracellular serine/threonine protein kinase FAM20C (EC 2.7.11.1) (Dentin matrix protein 4) (DMP-4) (Golgi casein kinase) (Golgi-enriched fraction casein kinase) (GEF-CK)	FAM20C	ü	ü	û	û	û	û
Q9UBU6	FA8A1_HUMAN	Protein FAM8A1 (Autosomal highly conserved protein)	FAM8A1	û	ü	û	û	û	û
O00519	FAAH1_HUMAN	Fatty-acid amide hydrolase 1 (EC 3.5.1.99) (Anandamide amidohydrolase 1) (Fatty acid ester hydrolase) (EC 3.1.1.-) (Oleamide hydrolase 1)	FAAH	û	û	û	û	û	ü
O75844	FACE1_HUMAN	CAAX prenyl protease 1 homolog (EC 3.4.24.84) (Farnesylated proteins-converting enzyme 1) (FACE-1) (Prenyl protein-specific endoprotease 1) (Zinc metalloproteinase Ste24 homolog)	ZMPSTE24	ü	ü	û	ü	ü	ü
Q9Y256	FACE2_HUMAN	CAAX prenyl protease 2 (EC 3.4.22.-) (Farnesylated proteins-converting enzyme 2) (FACE-2) (Prenyl protein-specific endoprotease 2) (RCE1 homolog) (hRCE1)	RCE1	û	ü	û	ü	û	ü
O95864	FADS2_HUMAN	Acyl-CoA 6-desaturase (EC 1.14.19.3) (Delta(6) fatty acid desaturase) (D6D) (Delta(6) desaturase) (Delta-6 desaturase) (Fatty acid desaturase 2)	FADS2	ü	ü	û	û	û	û
Q9Y5Q0	FADS3_HUMAN	Fatty acid desaturase 3 (EC 1.14.19.-) (Delta(13) fatty acid desaturase) (Delta(13) desaturase)	FADS3	û	û	û	û	û	ü
Q92520	FAM3C_HUMAN	Protein FAM3C (Interleukin-like EMT inducer)	FAM3C	û	ü	ü	û	ü	ü
Q14517	FAT1_HUMAN	Protocadherin Fat 1 (Cadherin family member 7) (Cadherin-related tumor suppressor homolog) (Protein fat homolog) [Cleaved into: Protocadherin Fat 1, nuclear form]	FAT1	û	ü	û	û	û	û
Q8TDW7	FAT3_HUMAN	Protocadherin Fat 3 (hFat3) (Cadherin family member 15) (FAT tumor suppressor homolog 3)	FAT3	û	ü	û	ü	û	û
Q8N539	FBCD1_HUMAN	Fibrinogen C domain-containing protein 1	FIBCD1	ü	û	û	û	û	û
P35556	FBN2_HUMAN	Fibrillin-2 [Cleaved into: Fibrillin-2 C-terminal peptide]	FBN2	ü	ü	û	û	û	û
P12318	FCG2A_HUMAN	Low affinity immunoglobulin gamma Fc region receptor II-a (IgG Fc receptor II-a) (CDw32) (Fc-gamma RII-a) (Fc-gamma-RIIa) (FcRII-a) (CD antigen CD32)	FCGR2A	û	ü	û	û	û	û
P12314	FCGR1_HUMAN	High affinity immunoglobulin gamma Fc receptor I (IgG Fc receptor I) (Fc-gamma RI) (FcRI) (Fc-gamma RIA) (FcgammaRIa) (CD antigen CD64)	FCGR1A	û	û	û	ü	û	û
Q92637	FCGRB_HUMAN	High affinity immunoglobulin gamma Fc receptor IB (IgG Fc receptor IB) (Fc-gamma RIB) (FcRIB) (hFcgammaRIB)	FCGR1B	û	û	û	ü	ü	ü
P55899	FCGRN_HUMAN	IgG receptor FcRn large subunit p51 (FcRn) (IgG Fc fragment receptor transporter alpha chain) (Neonatal Fc receptor)	FCGRT	ü	ü	ü	ü	ü	ü
P11362	FGFR1_HUMAN	Fibroblast growth factor receptor 1 (FGFR-1) (EC 2.7.10.1) (Basic fibroblast growth factor receptor 1) (BFGFR) (bFGF-R-1) (Fms-like tyrosine kinase 2) (FLT-2) (N-sam) (Proto-oncogene c-Fgr) (CD antigen CD331)	FGFR1	ü	û	ü	û	û	ü
P21802	FGFR2_HUMAN	Fibroblast growth factor receptor 2 (FGFR-2) (EC 2.7.10.1) (K-sam) (KGFR) (Keratinocyte growth factor receptor) (CD antigen CD332)	FGFR2	ü	û	û	û	û	û
Q8N441	FGRL1_HUMAN	Fibroblast growth factor receptor-like 1 (FGF receptor-like protein 1) (FGF homologous factor receptor) (FGFR-like protein) (Fibroblast growth factor receptor 5) (FGFR-5)	FGFRL1	û	û	û	ü	û	û
P0C7X4	FHL19_HUMAN	Putative ferritin heavy polypeptide-like 19 (Ferritin heavy polypeptide 1 pseudogene 19)	FTH1P19	û	û	û	ü	û	û
P02679	FIBG_HUMAN	Fibrinogen gamma chain	FGG	ü	ü	ü	ü	ü	ü
Q9BVA6	FICD_HUMAN	Protein adenylyltransferase FICD (EC 2.7.7.n1) (AMPylator FICD) (De-AMPylase FICD) (EC 3.1.4.-) (FIC domain-containing protein) (Huntingtin yeast partner E) (Huntingtin-interacting protein 13) (HIP-13) (Huntingtin-interacting protein E)	FICD	û	ü	ü	ü	ü	ü
Q9Y3D6	FIS1_HUMAN	Mitochondrial fission 1 protein (FIS1 homolog) (hFis1) (Tetratricopeptide repeat protein 11) (TPR repeat protein 11)	FIS1	ü	ü	ü	ü	ü	ü
Q8N6M3	FITM2_HUMAN	Acyl-coenzyme A diphosphatase FITM2 (EC 3.6.1.-) (Fat storage-inducing transmembrane protein 2) (Fat-inducing protein 2)	FITM2	û	û	û	ü	û	û
Q86VR8	FJX1_HUMAN	Four-jointed box protein 1 (Four-jointed protein homolog)	FJX1	û	ü	û	û	û	û
Q9NYL4	FKB11_HUMAN	Peptidyl-prolyl cis-trans isomerase FKBP11 (PPIase FKBP11) (EC 5.2.1.8) (19 kDa FK506-binding protein) (19 kDa FKBP) (FKBP-19) (FK506-binding protein 11) (FKBP-11) (Rotamase)	FKBP11	û	ü	û	û	ü	ü
Q9Y680	FKBP7_HUMAN	Peptidyl-prolyl cis-trans isomerase FKBP7 (PPIase FKBP7) (EC 5.2.1.8) (23 kDa FK506-binding protein) (23 kDa FKBP) (FKBP-23) (FK506-binding protein 7) (FKBP-7) (Rotamase)	FKBP7	û	ü	ü	ü	û	ü
Q14318	FKBP8_HUMAN	Peptidyl-prolyl cis-trans isomerase FKBP8 (PPIase FKBP8) (EC 5.2.1.8) (38 kDa FK506-binding protein) (38 kDa FKBP) (FKBP-38) (hFKBP38) (FK506-binding protein 8) (FKBP-8) (FKBPR38) (Rotamase)	FKBP8	û	ü	ü	ü	ü	ü
Q9H9S5	FKRP_HUMAN	Fukutin-related protein (EC 2.4.2.-) (Ribitol-5-phosphate transferase)	FKRP	ü	û	û	ü	ü	û
Q9NZU1	FLRT1_HUMAN	Leucine-rich repeat transmembrane protein FLRT1 (Fibronectin-like domain-containing leucine-rich transmembrane protein 1)	FLRT1	ü	û	û	û	û	ü
O43155	FLRT2_HUMAN	Leucine-rich repeat transmembrane protein FLRT2 (Fibronectin-like domain-containing leucine-rich transmembrane protein 2)	FLRT2	ü	û	û	û	û	û
Q99518	FMO2_HUMAN	Dimethylaniline monooxygenase [N-oxide-forming] 2 (EC 1.14.13.8) (Dimethylaniline oxidase 2) (FMO 1B1) (Pulmonary flavin-containing monooxygenase 2) (FMO 2)	FMO2	û	û	û	û	ü	û
P31513	FMO3_HUMAN	Dimethylaniline monooxygenase [N-oxide-forming] 3 (EC 1.14.13.8) (EC 1.14.14.73) (Dimethylaniline oxidase 3) (FMO II) (FMO form 2) (Hepatic flavin-containing monooxygenase 3) (FMO 3) (Trimethylamine monooxygenase) (EC 1.14.13.148)	FMO3	ü	û	û	û	û	û
Q9Y2H6	FND3A_HUMAN	Fibronectin type-III domain-containing protein 3A (Human gene expressed in odontoblasts)	FNDC3A	û	ü	ü	ü	ü	ü
Q53EP0	FND3B_HUMAN	Fibronectin type III domain-containing protein 3B (Factor for adipocyte differentiation 104) (HCV NS5A-binding protein 37)	FNDC3B	û	ü	û	û	û	û
Q04609	FOLH1_HUMAN	Glutamate carboxypeptidase 2 (EC 3.4.17.21) (Cell growth-inhibiting gene 27 protein) (Folate hydrolase 1) (Folylpoly-gamma-glutamate carboxypeptidase) (FGCP) (Glutamate carboxypeptidase II) (GCPII) (Membrane glutamate carboxypeptidase) (mGCP) (N-acetylated-alpha-linked acidic dipeptidase I) (NAALADase I) (Prostate-specific membrane antigen) (PSM) (PSMA) (Pteroylpoly-gamma-glutamate carboxypeptida…	FOLH1	û	ü	ü	ü	ü	ü
P15328	FOLR1_HUMAN	Folate receptor alpha (FR-alpha) (Adult folate-binding protein) (FBP) (Folate receptor 1) (Folate receptor, adult) (KB cells FBP) (Ovarian tumor-associated antigen MOv18)	FOLR1	ü	û	ü	û	û	ü
Q9P2B2	FPRP_HUMAN	Prostaglandin F2 receptor negative regulator (CD9 partner 1) (CD9P-1) (Glu-Trp-Ile EWI motif-containing protein F) (EWI-F) (Prostaglandin F2-alpha receptor regulatory protein) (Prostaglandin F2-alpha receptor-associated protein) (CD antigen CD315)	PTGFRN	ü	ü	ü	ü	ü	û
Q86XX4	FRAS1_HUMAN	Extracellular matrix organizing protein FRAS1 (Fraser syndrome 1 protein)	FRAS1	û	û	û	û	ü	ü
Q5SZK8	FREM2_HUMAN	FRAS1-related extracellular matrix protein 2 (ECM3 homolog)	FREM2	û	û	û	ü	û	ü
Q9BRQ8	FSP1_HUMAN	Ferroptosis suppressor protein 1 (FSP1) (EC 1.6.5.-) (Apoptosis-inducing factor homologous mitochondrion-associated inducer of death) (AMID) (p53-responsive gene 3 protein)	AIFM2	ü	û	û	û	ü	û
Q6P4F1	FUT10_HUMAN	Alpha-(1,3)-fucosyltransferase 10 (EC 2.4.1.-) (Fucosyltransferase X) (Fuc-TX) (FucT-X) (Galactoside 3-L-fucosyltransferase 10) (Fucosyltransferase 10)	FUT10	û	ü	û	û	û	û
Q9BYC5	FUT8_HUMAN	Alpha-(1,6)-fucosyltransferase (Alpha1-6FucT) (EC 2.4.1.68) (Fucosyltransferase 8) (GDP-L-Fuc:N-acetyl-beta-D-glucosaminide alpha1,6-fucosyltransferase) (GDP-fucose--glycoprotein fucosyltransferase) (Glycoprotein 6-alpha-L-fucosyltransferase)	FUT8	û	ü	û	ü	û	û
Q96IV6	FXDC2_HUMAN	Fatty acid hydroxylase domain-containing protein 2	FAXDC2	û	û	û	û	ü	û
Q9H0Q3	FXYD6_HUMAN	FXYD domain-containing ion transport regulator 6 (Phosphohippolin)	FXYD6	ü	ü	ü	ü	ü	û
Q9ULV1	FZD4_HUMAN	Frizzled-4 (Fz-4) (hFz4) (FzE4) (CD antigen CD344)	FZD4	û	û	û	ü	û	û
O60478	G137B_HUMAN	Integral membrane protein GPR137B (Transmembrane 7 superfamily member 1 protein)	GPR137B	û	û	û	û	ü	û
Q9H3Q3	G3ST2_HUMAN	Galactose-3-O-sulfotransferase 2 (Gal3ST-2) (EC 2.8.2.-) (Beta-galactose-3-O-sulfotransferase 2) (Gal-beta-1, 3-GalNAc 3'-sulfotransferase 2) (Glycoprotein beta-Gal 3'-sulfotransferase 2)	GAL3ST2	û	û	û	û	ü	û
Q96RP7	G3ST4_HUMAN	Galactose-3-O-sulfotransferase 4 (Gal3ST-4) (EC 2.8.2.-) (Beta-galactose-3-O-sulfotransferase 4) (Gal-beta-1,3-GalNAc 3'-sulfotransferase)	GAL3ST4	ü	ü	ü	û	û	û
O95866	G6B_HUMAN	Megakaryocyte and platelet inhibitory receptor G6b (Protein G6b)	MPIG6B	û	û	ü	û	û	û
Q9BUM1	G6PC3_HUMAN	Glucose-6-phosphatase 3 (G-6-Pase 3) (G6Pase 3) (EC 3.1.3.9) (Glucose-6-phosphatase beta) (G6Pase-beta) (Ubiquitous glucose-6-phosphatase catalytic subunit-related protein)	G6PC3	ü	ü	ü	ü	ü	ü
O43826	G6PT1_HUMAN	Glucose-6-phosphate exchanger SLC37A4 (Glucose-5-phosphate transporter) (Glucose-6-phosphate translocase) (Solute carrier family 37 member 4) (Transformation-related gene 19 protein) (TRG-19)	SLC37A4	ü	ü	û	ü	ü	ü
Q8TED4	G6PT3_HUMAN	Glucose-6-phosphate exchanger SLC37A2 (Solute carrier family 37 member 2)	SLC37A2	ü	û	û	û	û	û
Q9UBS5	GABR1_HUMAN	Gamma-aminobutyric acid type B receptor subunit 1 (GABA-B receptor 1) (GABA-B-R1) (GABA-BR1) (GABABR1) (Gb1)	GABBR1	ü	û	û	ü	ü	ü
O75899	GABR2_HUMAN	Gamma-aminobutyric acid type B receptor subunit 2 (GABA-B receptor 2) (GABA-B-R2) (GABA-BR2) (GABABR2) (Gb2) (G-protein coupled receptor 51) (HG20)	GABBR2	û	û	û	û	ü	ü
P47211	GALR1_HUMAN	Galanin receptor type 1 (GAL1-R) (GALR-1)	GALR1	ü	û	û	û	û	û
Q10472	GALT1_HUMAN	Polypeptide N-acetylgalactosaminyltransferase 1 (EC 2.4.1.41) (Polypeptide GalNAc transferase 1) (GalNAc-T1) (pp-GaNTase 1) (Protein-UDP acetylgalactosaminyltransferase 1) (UDP-GalNAc:polypeptide N-acetylgalactosaminyltransferase 1) [Cleaved into: Polypeptide N-acetylgalactosaminyltransferase 1 soluble form]	GALNT1	ü	ü	ü	û	û	û
Q10471	GALT2_HUMAN	Polypeptide N-acetylgalactosaminyltransferase 2 (EC 2.4.1.41) (Polypeptide GalNAc transferase 2) (GalNAc-T2) (pp-GaNTase 2) (Protein-UDP acetylgalactosaminyltransferase 2) (UDP-GalNAc:polypeptide N-acetylgalactosaminyltransferase 2) [Cleaved into: Polypeptide N-acetylgalactosaminyltransferase 2 soluble form]	GALNT2	û	ü	û	û	û	û
Q86SF2	GALT7_HUMAN	N-acetylgalactosaminyltransferase 7 (EC 2.4.1.41) (Polypeptide GalNAc transferase 7) (GalNAc-T7) (pp-GaNTase 7) (Protein-UDP acetylgalactosaminyltransferase 7) (UDP-GalNAc:polypeptide N-acetylgalactosaminyltransferase 7)	GALNT7	û	ü	û	û	û	û
Q14697	GANAB_HUMAN	Neutral alpha-glucosidase AB (EC 3.2.1.207) (Alpha-glucosidase 2) (Glucosidase II subunit alpha)	GANAB	ü	ü	ü	ü	ü	ü
P47869	GBRA2_HUMAN	Gamma-aminobutyric acid receptor subunit alpha-2 (GABA(A) receptor subunit alpha-2)	GABRA2	û	û	ü	û	û	û
P34903	GBRA3_HUMAN	Gamma-aminobutyric acid receptor subunit alpha-3 (GABA(A) receptor subunit alpha-3)	GABRA3	ü	û	û	ü	û	û
P28472	GBRB3_HUMAN	Gamma-aminobutyric acid receptor subunit beta-3 (GABA(A) receptor subunit beta-3)	GABRB3	ü	û	û	ü	û	ü
Q99928	GBRG3_HUMAN	Gamma-aminobutyric acid receptor subunit gamma-3 (GABA(A) receptor subunit gamma-3)	GABRG3	û	ü	û	ü	ü	û
Q96MZ0	GD1L1_HUMAN	Ganglioside-induced differentiation-associated protein 1-like 1 (GDAP1-L1)	GDAP1L1	û	ü	ü	ü	û	û
Q8TB36	GDAP1_HUMAN	Ganglioside-induced differentiation-associated protein 1 (GDAP1)	GDAP1	ü	ü	ü	ü	ü	ü
Q9NZC3	GDE1_HUMAN	Glycerophosphodiester phosphodiesterase 1 (Glycerophosphoinositol glycerophosphodiesterase GDE1) (EC 3.1.4.44) (Lysophospholipase D GDE1) (EC 3.1.4.-) (Membrane-interacting protein of RGS16) (RGS16-interacting membrane protein)	GDE1	ü	ü	û	û	û	ü
Q8N9F7	GDPD1_HUMAN	Lysophospholipase D GDPD1 (EC 3.1.4.-) (Glycerophosphodiester phosphodiesterase 4) (Glycerophosphodiester phosphodiesterase domain-containing protein 1)	GDPD1	û	ü	û	ü	û	û
Q7L5L3	GDPD3_HUMAN	Lysophospholipase D GDPD3 (EC 3.1.4.-) (Glycerophosphodiester phosphodiesterase 7) (Glycerophosphodiester phosphodiesterase domain-containing protein 3)	GDPD3	ü	û	û	û	û	û
Q8WTR4	GDPD5_HUMAN	Glycerophosphodiester phosphodiesterase domain-containing protein 5 (Glycerophosphocholine phosphodiesterase GDPD5) (EC 3.1.4.2) (Glycerophosphodiester phosphodiesterase 2) (Phosphoinositide phospholipase C GDPD5) (EC 3.1.4.11)	GDPD5	ü	ü	û	ü	û	û
O00258	GET1_HUMAN	Guided entry of tail-anchored proteins factor 1 (Congenital heart disease 5 protein) (Tail-anchored protein insertion receptor WRB) (Tryptophan-rich basic protein)	GET1	ü	ü	û	û	ü	û
P19440	GGT1_HUMAN	Glutathione hydrolase 1 proenzyme (EC 3.4.19.13) (Gamma-glutamyltransferase 1) (Gamma-glutamyltranspeptidase 1) (GGT 1) (EC 2.3.2.2) (Leukotriene-C4 hydrolase) (EC 3.4.19.14) (CD antigen CD224) [Cleaved into: Glutathione hydrolase 1 heavy chain; Glutathione hydrolase 1 light chain]	GGT1	û	ü	û	û	û	û
P36269	GGT5_HUMAN	Glutathione hydrolase 5 proenzyme (EC 3.4.19.13) (Gamma-glutamyl transpeptidase-related enzyme) (GGT-rel) (Gamma-glutamyltransferase 5) (GGT 5) (EC 2.3.2.2) (Gamma-glutamyltransferase-like activity 1) (Gamma-glutamyltranspeptidase 5) (Leukotriene-C4 hydrolase) (EC 3.4.19.14) [Cleaved into: Glutathione hydrolase 5 heavy chain; Glutathione hydrolase 5 light chain]	GGT5	ü	ü	ü	ü	ü	ü
Q9UJ14	GGT7_HUMAN	Glutathione hydrolase 7 (EC 3.4.19.13) (Gamma-glutamyltransferase 7) (GGT 7) (EC 2.3.2.2) (Gamma-glutamyltransferase-like 3) (Gamma-glutamyltransferase-like 5) (Gamma-glutamyltranspeptidase 7) [Cleaved into: Glutathione hydrolase 7 heavy chain; Glutathione hydrolase 7 light chain]	GGT7	û	ü	û	ü	ü	ü
Q9H936	GHC1_HUMAN	Mitochondrial glutamate carrier 1 (GC-1) (Glutamate/H(+) symporter 1) (Solute carrier family 25 member 22)	SLC25A22	ü	ü	ü	ü	û	ü
Q9H3K2	GHITM_HUMAN	Growth hormone-inducible transmembrane protein (Dermal papilla-derived protein 2) (Mitochondrial morphology and cristae structure 1) (MICS1) (Transmembrane BAX inhibitor motif-containing protein 5)	GHITM	ü	ü	ü	ü	ü	ü
Q8WWP7	GIMA1_HUMAN	GTPase IMAP family member 1 (Immunity-associated protein 1) (hIMAP1)	GIMAP1	ü	ü	ü	ü	ü	ü
Q96F15	GIMA5_HUMAN	GTPase IMAP family member 5 (Immune-associated nucleotide-binding protein 5) (Immunity-associated nucleotide 4-like 1 protein) (Immunity-associated nucleotide 5 protein) (IAN-5) (hIAN5) (Immunity-associated protein 3)	GIMAP5	û	ü	û	û	û	û
P0CG01	GKN3_HUMAN	Gastrokine-3	GKN3P	û	û	ü	û	û	û
Q68CQ7	GL8D1_HUMAN	Glycosyltransferase 8 domain-containing protein 1 (EC 2.4.1.-)	GLT8D1	û	ü	ü	ü	ü	ü
O94923	GLCE_HUMAN	D-glucuronyl C5-epimerase (EC 5.1.3.17) (Heparan sulfate C5-epimerase) (Hsepi) (Heparin/heparan sulfate:glucuronic acid C5-epimerase) (Heparosan-N-sulfate-glucuronate 5-epimerase)	GLCE	ü	ü	û	û	û	û
Q8WWB7	GLMP_HUMAN	Glycosylated lysosomal membrane protein (Lysosomal protein NCU-G1)	GLMP	ü	ü	û	ü	ü	ü
P02724	GLPA_HUMAN	Glycophorin-A (MN sialoglycoprotein) (PAS-2) (Sialoglycoprotein alpha) (CD antigen CD235a)	GYPA	ü	ü	ü	ü	ü	ü
P06028	GLPB_HUMAN	Glycophorin-B (PAS-3) (SS-active sialoglycoprotein) (Sialoglycoprotein delta) (CD antigen CD235b)	GYPB	ü	ü	ü	ü	ü	ü
P04921	GLPC_HUMAN	Glycophorin-C (Glycoconnectin) (Glycophorin-D) (GPD) (Glycoprotein beta) (PAS-2') (Sialoglycoprotein D) (CD antigen CD236)	GYPC	û	û	ü	û	û	û
P48167	GLRB_HUMAN	Glycine receptor subunit beta (Glycine receptor 58 kDa subunit)	GLRB	û	û	û	û	û	ü
Q86SR1	GLT10_HUMAN	Polypeptide N-acetylgalactosaminyltransferase 10 (EC 2.4.1.41) (Polypeptide GalNAc transferase 10) (GalNAc-T10) (pp-GaNTase 10) (Protein-UDP acetylgalactosaminyltransferase 10) (UDP-GalNAc:polypeptide N-acetylgalactosaminyltransferase 10)	GALNT10	ü	û	û	û	û	û
Q8NCW6	GLT11_HUMAN	Polypeptide N-acetylgalactosaminyltransferase 11 (EC 2.4.1.41) (Polypeptide GalNAc transferase 11) (GalNAc-T11) (pp-GaNTase 11) (Protein-UDP acetylgalactosaminyltransferase 11) (UDP-GalNAc:polypeptide N-acetylgalactosaminyltransferase 11)	GALNT11	û	û	û	ü	û	û
Q8IUC8	GLT13_HUMAN	Polypeptide N-acetylgalactosaminyltransferase 13 (EC 2.4.1.41) (Polypeptide GalNAc transferase 13) (GalNAc-T13) (pp-GaNTase 13) (Protein-UDP acetylgalactosaminyltransferase 13) (UDP-GalNAc:polypeptide N-acetylgalactosaminyltransferase 13)	GALNT13	û	û	û	û	ü	û
Q8N428	GLT16_HUMAN	Polypeptide N-acetylgalactosaminyltransferase 16 (EC 2.4.1.41) (Polypeptide GalNAc transferase 16) (GalNAc-T16) (Polypeptide GalNAc transferase-like protein 1) (GalNAc-T-like protein 1) (pp-GaNTase-like protein 1) (Polypeptide N-acetylgalactosaminyltransferase-like protein 1) (Protein-UDP acetylgalactosaminyltransferase-like protein 1) (UDP-GalNAc:polypeptide N-acetylgalactosaminyltransferase-lik…	GALNT16	ü	ü	ü	û	û	ü
Q6IS24	GLT17_HUMAN	Polypeptide N-acetylgalactosaminyltransferase 17 (EC 2.4.1.41) (Polypeptide GalNAc transferase-like protein 3) (GalNAc-T-like protein 3) (pp-GaNTase-like protein 3) (Protein-UDP acetylgalactosaminyltransferase-like protein 3) (UDP-GalNAc:polypeptide N-acetylgalactosaminyltransferase-like protein 3) (Williams-Beuren syndrome chromosomal region 17 protein)	GALNT17	û	û	û	ü	û	û
Q6P9A2	GLT18_HUMAN	Polypeptide N-acetylgalactosaminyltransferase 18 (EC 2.4.1.41) (Polypeptide GalNAc transferase 18) (GalNAc-T18) (Polypeptide GalNAc transferase-like protein 4) (GalNAc-T-like protein 4) (pp-GaNTase-like protein 4) (Polypeptide N-acetylgalactosaminyltransferase-like protein 4) (Protein-UDP acetylgalactosaminyltransferase-like protein 4) (UDP-GalNAc:polypeptide N-acetylgalactosaminyltransferase-lik…	GALNT18	û	û	û	ü	ü	ü
P14672	GLUT4_HUMAN	Solute carrier family 2, facilitated glucose transporter member 4 (Glucose transporter type 4, insulin-responsive) (GLUT-4)	SLC2A4	ü	û	ü	ü	û	ü
Q3T906	GNPTA_HUMAN	N-acetylglucosamine-1-phosphotransferase subunits alpha/beta (EC 2.7.8.17) (GlcNAc-1-phosphotransferase subunits alpha/beta) (Stealth protein GNPTAB) (UDP-N-acetylglucosamine-1-phosphotransferase subunits alpha/beta) [Cleaved into: N-acetylglucosamine-1-phosphotransferase subunit alpha; N-acetylglucosamine-1-phosphotransferase subunit beta]	GNPTAB	ü	ü	û	ü	ü	ü
P15586	GNS_HUMAN	N-acetylglucosamine-6-sulfatase (EC 3.1.6.14) (Glucosamine-6-sulfatase) (G6S)	GNS	ü	ü	ü	ü	ü	ü
Q8TBA6	GOGA5_HUMAN	Golgin subfamily A member 5 (Cell proliferation-inducing gene 31 protein) (Golgin-84) (Protein Ret-II) (RET-fused gene 5 protein)	GOLGA5	û	ü	û	ü	ü	û
Q14789	GOGB1_HUMAN	Golgin subfamily B member 1 (372 kDa Golgi complex-associated protein) (GCP372) (Giantin) (Macrogolgin)	GOLGB1	ü	ü	û	ü	ü	ü
O00461	GOLI4_HUMAN	Golgi integral membrane protein 4 (Golgi integral membrane protein, cis) (GIMPc) (Golgi phosphoprotein 4) (Golgi-localized phosphoprotein of 130 kDa) (Golgi phosphoprotein of 130 kDa)	GOLIM4	û	ü	ü	ü	ü	û
Q8NBJ4	GOLM1_HUMAN	Golgi membrane protein 1 (Golgi membrane protein GP73) (Golgi phosphoprotein 2)	GOLM1	ü	ü	ü	ü	ü	ü
Q6P4E1	GOLM2_HUMAN	Protein GOLM2 (Cancer susceptibility candidate gene 4 protein) (CASC4) (Golgi membrane protein 2)	GOLM2	ü	ü	ü	ü	ü	ü
O95249	GOSR1_HUMAN	Golgi SNAP receptor complex member 1 (28 kDa Golgi SNARE protein) (28 kDa cis-Golgi SNARE p28) (GOS-28)	GOSR1	û	ü	û	ü	û	ü
O14653	GOSR2_HUMAN	Golgi SNAP receptor complex member 2 (27 kDa Golgi SNARE protein) (Membrin)	GOSR2	ü	ü	û	ü	ü	ü
Q9Y3E0	GOT1B_HUMAN	Vesicle transport protein GOT1B (Germ cell tumor 2) (Golgi transport 1 homolog B) (Putative NF-kappa-B-activating protein 470) (hGOT1a)	GOLT1B	ü	ü	ü	ü	ü	ü
Q5VW38	GP107_HUMAN	Protein GPR107 (Lung seven transmembrane receptor 1)	GPR107	ü	ü	û	ü	ü	ü
Q9NPR9	GP108_HUMAN	Protein GPR108 (Lung seven transmembrane receptor 2)	GPR108	û	ü	û	ü	ü	ü
Q7Z601	GP142_HUMAN	Probable G-protein coupled receptor 142 (G-protein coupled receptor PGR2)	GPR142	û	û	û	û	û	ü
Q86SP6	GP149_HUMAN	Probable G-protein coupled receptor 149 (G-protein coupled receptor PGR10)	GPR149	û	û	û	û	û	ü
Q7Z3F1	GP155_HUMAN	Integral membrane protein GPR155 (G-protein coupled receptor PGR22)	GPR155	û	û	û	ü	ü	ü
Q5T848	GP158_HUMAN	Probable G-protein coupled receptor 158	GPR158	û	û	û	ü	ü	û
Q86V85	GP180_HUMAN	Integral membrane protein GPR180 (Intimal thickness-related receptor)	GPR180	û	ü	û	û	û	û
P07359	GP1BA_HUMAN	Platelet glycoprotein Ib alpha chain (GP-Ib alpha) (GPIb-alpha) (GPIbA) (Glycoprotein Ibalpha) (Antigen CD42b-alpha) (CD antigen CD42b) [Cleaved into: Glycocalicin]	GP1BA	ü	û	ü	û	û	û
P13224	GP1BB_HUMAN	Platelet glycoprotein Ib beta chain (GP-Ib beta) (GPIb-beta) (GPIbB) (Antigen CD42b-beta) (CD antigen CD42c)	GP1BB	û	û	ü	û	û	û
O43292	GPAA1_HUMAN	Glycosylphosphatidylinositol anchor attachment 1 protein (GPI anchor attachment protein 1) (GAA1 protein homolog) (hGAA1)	GPAA1	ü	ü	û	ü	ü	ü
Q86UL3	GPAT4_HUMAN	Glycerol-3-phosphate acyltransferase 4 (EC 2.3.1.15) (1-acylglycerol-3-phosphate O-acyltransferase 6) (1-AGP acyltransferase 6) (1-AGPAT 6) (Acyl-CoA:glycerol-3-phosphate acyltransferase 4) (Lysophosphatidic acid acyltransferase zeta) (LPAAT-zeta) (Testis spermatogenesis apoptosis-related protein 7) (TSARG7)	GPAT4	û	û	û	û	ü	û
Q9NZH0	GPC5B_HUMAN	G-protein coupled receptor family C group 5 member B (A-69G12.1) (Retinoic acid-induced gene 2 protein) (RAIG-2)	GPRC5B	û	ü	û	ü	ü	ü
P43304	GPDM_HUMAN	Glycerol-3-phosphate dehydrogenase, mitochondrial (GPD-M) (GPDH-M) (EC 1.1.5.3) (mitohondrial glycerophosphate dehydrogenase gene) (mGDH) (mtGPD)	GPD2	ü	ü	ü	ü	ü	ü
Q86YW7	GPHB5_HUMAN	Glycoprotein hormone beta-5 (Thyrostimulin subunit beta)	GPHB5	û	û	û	û	û	ü
P0CG08	GPHRB_HUMAN	Golgi pH regulator B (Protein GPR89B)	GPR89B	ü	ü	û	ü	ü	ü
Q92643	GPI8_HUMAN	GPI-anchor transamidase (GPI transamidase) (EC 3.-.-.-) (GPI8 homolog) (hGPI8) (Phosphatidylinositol-glycan biosynthesis class K protein) (PIG-K)	PIGK	û	ü	ü	ü	û	ü
P14770	GPIX_HUMAN	Platelet glycoprotein IX (GP-IX) (GPIX) (Glycoprotein 9) (CD antigen CD42a)	GP9	ü	û	û	û	û	û
P51674	GPM6A_HUMAN	Neuronal membrane glycoprotein M6-a (M6a)	GPM6A	û	ü	û	ü	û	û
Q13491	GPM6B_HUMAN	Neuronal membrane glycoprotein M6-b (M6b)	GPM6B	ü	û	ü	ü	û	û
Q14956	GPNMB_HUMAN	Transmembrane glycoprotein NMB (Hematopoietic growth factor inducible neurokinin-1 type)	GPNMB	ü	ü	ü	ü	ü	ü
Q9UPC5	GPR34_HUMAN	Probable G-protein coupled receptor 34	GPR34	ü	ü	û	û	û	û
Q9Y2T5	GPR52_HUMAN	G-protein coupled receptor 52	GPR52	û	û	û	û	ü	û
Q9H3H5	GPT_HUMAN	UDP-N-acetylglucosamine--dolichyl-phosphate N-acetylglucosaminephosphotransferase (EC 2.7.8.15) (GlcNAc-1-P transferase) (G1PT) (GPT) (N-acetylglucosamine-1-phosphate transferase)	DPAGT1	ü	ü	ü	ü	ü	ü
P40197	GPV_HUMAN	Platelet glycoprotein V (GPV) (Glycoprotein 5) (CD antigen CD42d)	GP5	ü	û	ü	û	û	û
Q8TED1	GPX8_HUMAN	Probable glutathione peroxidase 8 (GPx-8) (GSHPx-8) (EC 1.11.1.9)	GPX8	û	ü	û	û	û	û
P49863	GRAK_HUMAN	Granzyme K (EC 3.4.21.-) (Fragmentin-3) (Granzyme-3) (NK-tryptase-2) (NK-Tryp-2)	GZMK	û	û	û	ü	û	û
Q6IC98	GRAM4_HUMAN	GRAM domain-containing protein 4 (Death-inducing protein)	GRAMD4	û	û	û	ü	ü	ü
P42262	GRIA2_HUMAN	Glutamate receptor 2 (GluR-2) (AMPA-selective glutamate receptor 2) (GluR-B) (GluR-K2) (Glutamate receptor ionotropic, AMPA 2) (GluA2)	GRIA2	ü	û	û	û	ü	ü
P48058	GRIA4_HUMAN	Glutamate receptor 4 (GluR-4) (GluR4) (AMPA-selective glutamate receptor 4) (GluR-D) (Glutamate receptor ionotropic, AMPA 4) (GluA4)	GRIA4	û	û	û	ü	ü	û
Q9ULK0	GRID1_HUMAN	Glutamate receptor ionotropic, delta-1 (GluD1) (GluR delta-1 subunit)	GRID1	û	ü	ü	ü	ü	ü
Q13003	GRIK3_HUMAN	Glutamate receptor ionotropic, kainate 3 (GluK3) (Excitatory amino acid receptor 5) (EAA5) (Glutamate receptor 7) (GluR-7) (GluR7)	GRIK3	ü	û	û	ü	ü	ü
Q14831	GRM7_HUMAN	Metabotropic glutamate receptor 7 (mGluR7)	GRM7	ü	û	û	û	û	û
Q92896	GSLG1_HUMAN	Golgi apparatus protein 1 (CFR-1) (Cysteine-rich fibroblast growth factor receptor) (E-selectin ligand 1) (ESL-1) (Golgi sialoglycoprotein MG-160)	GLG1	ü	ü	ü	ü	ü	ü
P11166	GTR1_HUMAN	Solute carrier family 2, facilitated glucose transporter member 1 (Glucose transporter type 1, erythrocyte/brain) (GLUT-1) (HepG2 glucose transporter)	SLC2A1	ü	ü	ü	ü	ü	ü
P11169	GTR3_HUMAN	Solute carrier family 2, facilitated glucose transporter member 3 (Glucose transporter type 3, brain) (GLUT-3)	SLC2A3	ü	ü	ü	û	û	ü
Q9UGQ3	GTR6_HUMAN	Solute carrier family 2, facilitated glucose transporter member 6 (Glucose transporter type 6) (GLUT-6)	SLC2A6	û	û	û	ü	ü	û
Q9NY64	GTR8_HUMAN	Solute carrier family 2, facilitated glucose transporter member 8 (Glucose transporter type 8) (GLUT-8) (Glucose transporter type X1)	SLC2A8	ü	û	û	û	û	û
P25092	GUC2C_HUMAN	Heat-stable enterotoxin receptor (STA receptor) (hSTAR) (EC 4.6.1.2) (Guanylyl cyclase C) (GC-C) (Intestinal guanylate cyclase)	GUCY2C	ü	û	û	û	û	û
Q4G148	GXLT1_HUMAN	Glucoside xylosyltransferase 1 (EC 2.4.2.42) (Glycosyltransferase 8 domain-containing protein 3)	GXYLT1	û	ü	û	ü	û	û
A0PJZ3	GXLT2_HUMAN	Glucoside xylosyltransferase 2 (EC 2.4.2.42) (Glycosyltransferase 8 domain-containing protein 4)	GXYLT2	ü	û	û	û	û	û
O60243	H6ST1_HUMAN	Heparan-sulfate 6-O-sulfotransferase 1 (HS6ST-1) (EC 2.8.2.-)	HS6ST1	û	û	û	ü	û	û
Q6Y1H2	HACD2_HUMAN	Very-long-chain (3R)-3-hydroxyacyl-CoA dehydratase 2 (EC 4.2.1.134) (3-hydroxyacyl-CoA dehydratase 2) (HACD2) (Protein-tyrosine phosphatase-like member B)	HACD2	ü	ü	ü	ü	ü	ü
Q9P035	HACD3_HUMAN	Very-long-chain (3R)-3-hydroxyacyl-CoA dehydratase 3 (EC 4.2.1.134) (3-hydroxyacyl-CoA dehydratase 3) (HACD3) (Butyrate-induced protein 1) (B-ind1) (hB-ind1) (Protein-tyrosine phosphatase-like A domain-containing protein 1)	HACD3	ü	ü	ü	ü	ü	ü
A1L0T0	HACL2_HUMAN	2-hydroxyacyl-CoA lyase 2 (EC 4.1.2.-) (Acetolactate synthase-like protein) (IlvB-like protein)	ILVBL	ü	ü	ü	ü	ü	ü
Q9P1Z3	HCN3_HUMAN	Potassium/sodium hyperpolarization-activated cyclic nucleotide-gated channel 3	HCN3	û	û	û	û	û	ü
Q9Y3Q4	HCN4_HUMAN	Potassium/sodium hyperpolarization-activated cyclic nucleotide-gated channel 4	HCN4	û	û	ü	û	û	û
Q9ULI3	HEG1_HUMAN	Protein HEG homolog 1	HEG1	û	ü	û	ü	û	û
Q9BQS7	HEPH_HUMAN	Hephaestin (EC 1.-.-.-)	HEPH	û	û	û	ü	û	û
Q9BSE4	HERP2_HUMAN	Homocysteine-responsive endoplasmic reticulum-resident ubiquitin-like domain member 2 protein	HERPUD2	û	û	û	û	û	ü
P07686	HEXB_HUMAN	Beta-hexosaminidase subunit beta (EC 3.2.1.52) (Beta-N-acetylhexosaminidase subunit beta) (Hexosaminidase subunit B) (Cervical cancer proto-oncogene 7 protein) (HCC-7) (N-acetyl-beta-glucosaminidase subunit beta) [Cleaved into: Beta-hexosaminidase subunit beta chain B; Beta-hexosaminidase subunit beta chain A]	HEXB	ü	ü	û	ü	ü	ü
Q30201	HFE_HUMAN	Hereditary hemochromatosis protein (HLA-H)	HFE	û	ü	û	û	ü	û
P04233	HG2A_HUMAN	HLA class II histocompatibility antigen gamma chain (HLA-DR antigens-associated invariant chain) (Ia antigen-associated invariant chain) (Ii) (CD antigen CD74) [Cleaved into: Class-II-associated invariant chain peptide (CLIP)]	CD74	ü	ü	ü	ü	ü	ü
P14210	HGF_HUMAN	Hepatocyte growth factor (Hepatopoietin-A) (Scatter factor) (SF) [Cleaved into: Hepatocyte growth factor alpha chain; Hepatocyte growth factor beta chain]	HGF	û	ü	û	û	û	û
Q04756	HGFA_HUMAN	Hepatocyte growth factor activator (HGF activator) (HGFA) (EC 3.4.21.-) [Cleaved into: Hepatocyte growth factor activator short chain; Hepatocyte growth factor activator long chain]	HGFAC	û	ü	û	û	û	û
Q68CP4	HGNAT_HUMAN	Heparan-alpha-glucosaminide N-acetyltransferase (EC 2.3.1.78) (Transmembrane protein 76)	HGSNAT	ü	ü	û	ü	ü	ü
Q9HCP6	HHATL_HUMAN	Protein-cysteine N-palmitoyltransferase HHAT-like protein (Glycerol uptake/transporter homolog) (Hedgehog acyltransferase-like protein)	HHATL	û	û	û	ü	ü	û
Q9Y241	HIG1A_HUMAN	HIG1 domain family member 1A, mitochondrial (Hypoxia-inducible gene 1 protein) (RCF1 homolog A) (RCF1a)	HIGD1A	ü	ü	ü	ü	ü	ü
A8MV81	HIG1C_HUMAN	HIG1 domain family member 1C	HIGD1C	û	ü	û	û	û	û
Q9BW72	HIG2A_HUMAN	HIG1 domain family member 2A, mitochondrial (RCF1 homolog B) (RCF1b)	HIGD2A	ü	ü	ü	ü	ü	ü
P04439	HLAA_HUMAN	HLA class I histocompatibility antigen, A alpha chain (Human leukocyte antigen A) (HLA-A)	HLA-A	ü	ü	ü	ü	ü	ü
P01889	HLAB_HUMAN	HLA class I histocompatibility antigen, B alpha chain (Human leukocyte antigen B) (HLA-B)	HLA-B	ü	ü	ü	ü	ü	ü
P10321	HLAC_HUMAN	HLA class I histocompatibility antigen, C alpha chain (HLA-C) (HLA-Cw) (Human leukocyte antigen C)	HLA-C	ü	ü	ü	ü	ü	ü
P13747	HLAE_HUMAN	HLA class I histocompatibility antigen, alpha chain E (MHC class I antigen E) [Cleaved into: Soluble HLA class I histocompatibility antigen, alpha chain E (sHLA-E)]	HLA-E	û	ü	ü	ü	û	û
P30511	HLAF_HUMAN	HLA class I histocompatibility antigen, alpha chain F (CDA12) (HLA F antigen) (Leukocyte antigen F) (MHC class I antigen F)	HLA-F	û	û	û	û	ü	û
P17693	HLAG_HUMAN	HLA class I histocompatibility antigen, alpha chain G (HLA G antigen) (MHC class I antigen G) [Cleaved into: Soluble HLA class I histocompatibility antigen, alpha chain G (sHLA-G)]	HLA-G	ü	ü	û	ü	ü	ü
P01893	HLAH_HUMAN	Putative HLA class I histocompatibility antigen, alpha chain H (HLA-12.4) (HLA-AR) (MHC class I antigen H)	HLA-H	û	ü	ü	ü	û	û
Q8TCT9	HM13_HUMAN	Minor histocompatibility antigen H13 (EC 3.4.23.-) (Intramembrane protease 1) (IMP-1) (IMPAS-1) (hIMP1) (Presenilin-like protein 3) (Signal peptide peptidase)	HM13	ü	ü	ü	ü	ü	ü
P09601	HMOX1_HUMAN	Heme oxygenase 1 (HO-1) (EC 1.14.14.18)	HMOX1	û	ü	ü	û	ü	ü
P30519	HMOX2_HUMAN	Heme oxygenase 2 (HO-2) (EC 1.14.14.18)	HMOX2	ü	ü	û	ü	û	ü
Q6MZM0	HPHL1_HUMAN	Ferroxidase HEPHL1 (EC 1.16.3.1) (Hephaestin-like protein 1)	HEPHL1	ü	û	û	û	ü	û
Q86UW8	HPLN4_HUMAN	Hyaluronan and proteoglycan link protein 4 (Brain link protein 2)	HAPLN4	ü	ü	û	û	û	û
Q6P1K1	HRG1_HUMAN	Heme transporter HRG1 (Heme-responsive gene 1 protein homolog) (HRG-1) (hHRG-1) (Solute carrier family 48 member 1)	SLC48A1	ü	ü	û	ü	ü	ü
Q9H3N8	HRH4_HUMAN	Histamine H4 receptor (H4R) (HH4R) (AXOR35) (G-protein coupled receptor 105) (GPRv53) (Pfi-013) (SP9144)	HRH4	û	ü	û	û	û	ü
P48723	HSP13_HUMAN	Heat shock 70 kDa protein 13 (Microsomal stress-70 protein ATPase core) (Stress-70 protein chaperone microsome-associated 60 kDa protein)	HSPA13	ü	ü	ü	ü	ü	ü
O43464	HTRA2_HUMAN	Serine protease HTRA2, mitochondrial (EC 3.4.21.108) (High temperature requirement protein A2) (HtrA2) (Omi stress-regulated endoprotease) (Serine protease 25) (Serine proteinase OMI)	HTRA2	ü	ü	ü	ü	ü	ü
Q8TDB4	HUMMR_HUMAN	Protein MGARP (Corneal endothelium-specific protein 1) (CESP-1) (Hypoxia up-regulated mitochondrial movement regulator protein) (Mitochondria-localized glutamic acid-rich protein) (Ovary-specific acidic protein)	MGARP	ü	û	ü	û	û	ü
Q96D96	HVCN1_HUMAN	Voltage-gated hydrogen channel 1 (Hydrogen voltage-gated channel 1) (HV1) (Voltage sensor domain-only protein)	HVCN1	ü	ü	û	û	û	û
Q9Y4L1	HYOU1_HUMAN	Hypoxia up-regulated protein 1 (150 kDa oxygen-regulated protein) (ORP-150) (170 kDa glucose-regulated protein) (GRP-170)	HYOU1	ü	ü	ü	ü	ü	ü
Q96NF6	CH049_HUMAN	Putative uncharacterized protein C8orf49	C8orf49	ü	û	û	û	û	û
P06276	CHLE_HUMAN	Cholinesterase (EC 3.1.1.8) (Acylcholine acylhydrolase) (Butyrylcholine esterase) (Choline esterase II) (Pseudocholinesterase)	BCHE	ü	ü	ü	ü	ü	û
Q8WUD6	CHPT1_HUMAN	Cholinephosphotransferase 1 (hCPT1) (EC 2.7.8.2) (AAPT1-like protein) (Diacylglycerol cholinephosphotransferase 1)	CHPT1	ü	û	û	û	û	û
O43916	CHST1_HUMAN	Carbohydrate sulfotransferase 1 (EC 2.8.2.21) (Galactose/N-acetylglucosamine/N-acetylglucosamine 6-O-sulfotransferase 1) (GST-1) (Keratan sulfate Gal-6 sulfotransferase) (KS6ST) (KSGal6ST) (KSST)	CHST1	ü	û	û	û	ü	û
Q9NS84	CHST7_HUMAN	Carbohydrate sulfotransferase 7 (EC 2.8.2.-) (EC 2.8.2.17) (Chondroitin 6-sulfotransferase 2) (C6ST-2) (Galactose/N-acetylglucosamine/N-acetylglucosamine 6-O-sulfotransferase 5) (GST-5) (N-acetylglucosamine 6-O-sulfotransferase 4) (GlcNAc6ST-4) (Gn6st-4)	CHST7	û	ü	û	ü	ü	ü
Q7L1S5	CHST9_HUMAN	Carbohydrate sulfotransferase 9 (EC 2.8.2.-) (GalNAc-4-O-sulfotransferase 2) (GalNAc-4-ST2) (GalNAc4ST-2) (N-acetylgalactosamine-4-O-sulfotransferase 2)	CHST9	û	ü	û	û	û	û
O43529	CHSTA_HUMAN	Carbohydrate sulfotransferase 10 (EC 2.8.2.-) (HNK-1 sulfotransferase) (HNK-1ST) (HNK1ST) (HuHNK-1ST)	CHST10	û	û	û	ü	û	ü
Q9NRB3	CHSTC_HUMAN	Carbohydrate sulfotransferase 12 (EC 2.8.2.5) (Chondroitin 4-O-sulfotransferase 2) (Chondroitin 4-sulfotransferase 2) (C4ST-2) (C4ST2) (Sulfotransferase Hlo)	CHST12	û	ü	ü	ü	ü	ü
Q08334	I10R2_HUMAN	Interleukin-10 receptor subunit beta (IL-10 receptor subunit beta) (IL-10R subunit beta) (IL-10RB) (Cytokine receptor class-II member 4) (Cytokine receptor family 2 member 4) (CRF2-4) (Interleukin-10 receptor subunit 2) (IL-10R subunit 2) (IL-10R2) (CD antigen CDw210b)	IL10RB	û	û	û	û	ü	û
Q14627	I13R2_HUMAN	Interleukin-13 receptor subunit alpha-2 (IL-13 receptor subunit alpha-2) (IL-13R subunit alpha-2) (IL-13R-alpha-2) (IL-13RA2) (Interleukin-13-binding protein) (CD antigen CD213a2)	IL13RA2	û	ü	û	û	û	û
Q96F46	I17RA_HUMAN	Interleukin-17 receptor A (IL-17 receptor A) (IL-17RA) (CDw217) (CD antigen CD217)	IL17RA	û	û	ü	û	û	û
Q9NRM6	I17RB_HUMAN	Interleukin-17 receptor B (IL-17 receptor B) (IL-17RB) (Cytokine receptor-like 4) (IL-17 receptor homolog 1) (IL-17Rh1) (IL17Rh1) (Interleukin-17B receptor) (IL-17B receptor)	IL17RB	û	û	û	û	ü	û
Q9H2X8	I27L2_HUMAN	Interferon alpha-inducible protein 27-like protein 2 (Interferon-stimulated gene 12b protein) (ISG12(b)) (ISG12B) (Protein TLH29) (pIFI27-like protein)	IFI27L2	û	û	û	ü	û	ü
P05362	ICAM1_HUMAN	Intercellular adhesion molecule 1 (ICAM-1) (Major group rhinovirus receptor) (CD antigen CD54)	ICAM1	ü	ü	ü	ü	ü	ü
P13598	ICAM2_HUMAN	Intercellular adhesion molecule 2 (ICAM-2) (CD antigen CD102)	ICAM2	ü	ü	ü	ü	ü	ü
P32942	ICAM3_HUMAN	Intercellular adhesion molecule 3 (ICAM-3) (CDw50) (ICAM-R) (CD antigen CD50)	ICAM3	ü	ü	û	ü	ü	û
O60725	ICMT_HUMAN	Protein-S-isoprenylcysteine O-methyltransferase (EC 2.1.1.100) (Isoprenylcysteine carboxylmethyltransferase) (Prenylated protein carboxyl methyltransferase) (PPMT) (Prenylcysteine carboxyl methyltransferase) (pcCMT)	ICMT	û	ü	û	û	û	û
O75144	ICOSL_HUMAN	ICOS ligand (B7 homolog 2) (B7-H2) (B7-like protein Gl50) (B7-related protein 1) (B7RP-1) (CD antigen CD275)	ICOSLG	ü	û	û	û	û	û
P09912	IFI6_HUMAN	Interferon alpha-inducible protein 6 (Interferon-induced protein 6-16) (Ifi-6-16)	IFI6	û	ü	û	û	û	û
P13164	IFM1_HUMAN	Interferon-induced transmembrane protein 1 (Dispanin subfamily A member 2a) (DSPA2a) (Interferon-induced protein 17) (Interferon-inducible protein 9-27) (Leu-13 antigen) (CD antigen CD225)	IFITM1	û	û	û	û	û	ü
Q01629	IFM2_HUMAN	Interferon-induced transmembrane protein 2 (Dispanin subfamily A member 2c) (DSPA2c) (Interferon-inducible protein 1-8D)	IFITM2	ü	û	ü	ü	ü	ü
Q01628	IFM3_HUMAN	Interferon-induced transmembrane protein 3 (Dispanin subfamily A member 2b) (DSPA2b) (Interferon-inducible protein 1-8U)	IFITM3	û	ü	ü	û	û	ü
P08069	IGF1R_HUMAN	Insulin-like growth factor 1 receptor (EC 2.7.10.1) (Insulin-like growth factor I receptor) (IGF-I receptor) (CD antigen CD221) [Cleaved into: Insulin-like growth factor 1 receptor alpha chain; Insulin-like growth factor 1 receptor beta chain]	IGF1R	ü	ü	û	ü	ü	ü
Q6WRI0	IGS10_HUMAN	Immunoglobulin superfamily member 10 (IgSF10) (Calvaria mechanical force protein 608) (CMF608)	IGSF10	ü	û	û	û	ü	ü
Q8N6C5	IGSF1_HUMAN	Immunoglobulin superfamily member 1 (IgSF1) (Immunoglobulin-like domain-containing protein 1) (Inhibin-binding protein) (InhBP) (Pituitary gland-specific factor 2) (p120)	IGSF1	ü	û	û	û	ü	ü
Q93033	IGSF2_HUMAN	Immunoglobulin superfamily member 2 (IgSF2) (Cell surface glycoprotein V7) (Glu-Trp-Ile EWI motif-containing protein 101) (EWI-101) (CD antigen CD101)	CD101	ü	û	û	û	û	û
O75054	IGSF3_HUMAN	Immunoglobulin superfamily member 3 (IgSF3) (Glu-Trp-Ile EWI motif-containing protein 3) (EWI-3)	IGSF3	ü	ü	û	ü	ü	ü
O95976	IGSF6_HUMAN	Immunoglobulin superfamily member 6 (IgSF6) (Protein DORA)	IGSF6	ü	û	û	û	û	û
Q969P0	IGSF8_HUMAN	Immunoglobulin superfamily member 8 (IgSF8) (CD81 partner 3) (Glu-Trp-Ile EWI motif-containing protein 2) (EWI-2) (Keratinocytes-associated transmembrane protein 4) (KCT-4) (LIR-D1) (Prostaglandin regulatory-like protein) (PGRL) (CD antigen CD316)	IGSF8	ü	ü	ü	ü	û	ü
Q5VWK5	IL23R_HUMAN	Interleukin-23 receptor (IL-23 receptor) (IL-23R)	IL23R	û	û	û	û	ü	û
P32927	IL3RB_HUMAN	Cytokine receptor common subunit beta (CDw131) (GM-CSF/IL-3/IL-5 receptor common beta subunit) (CD antigen CD131)	CSF2RB	û	ü	û	û	ü	û
P40189	IL6RB_HUMAN	Interleukin-6 receptor subunit beta (IL-6 receptor subunit beta) (IL-6R subunit beta) (IL-6R-beta) (IL-6RB) (CDw130) (Interleukin-6 signal transducer) (Membrane glycoprotein 130) (gp130) (Oncostatin-M receptor subunit alpha) (CD antigen CD130)	IL6ST	ü	ü	û	ü	ü	ü
P16871	IL7RA_HUMAN	Interleukin-7 receptor subunit alpha (IL-7 receptor subunit alpha) (IL-7R subunit alpha) (IL-7R-alpha) (IL-7RA) (CDw127) (CD antigen CD127)	IL7R	ü	û	û	û	û	û
Q01638	ILRL1_HUMAN	Interleukin-1 receptor-like 1 (EC 3.2.2.6) (Protein ST2)	IL1RL1	û	û	û	û	ü	û
Q9NX62	IMPA3_HUMAN	Golgi-resident adenosine 3',5'-bisphosphate 3'-phosphatase (Golgi-resident PAP phosphatase) (gPAPP) (EC 3.1.3.7) (3'(2'), 5'-bisphosphate nucleotidase 2) (Inositol monophosphatase domain-containing protein 1) (Myo-inositol monophosphatase A3) (Phosphoadenosine phosphate 3'-nucleotidase)	BPNT2	ü	ü	ü	ü	ü	ü
P17181	INAR1_HUMAN	Interferon alpha/beta receptor 1 (IFN-R-1) (IFN-alpha/beta receptor 1) (Cytokine receptor class-II member 1) (Cytokine receptor family 2 member 1) (CRF2-1) (Type I interferon receptor 1)	IFNAR1	û	û	û	û	ü	û
P06213	INSR_HUMAN	Insulin receptor (IR) (EC 2.7.10.1) (CD antigen CD220) [Cleaved into: Insulin receptor subunit alpha; Insulin receptor subunit beta]	INSR	ü	ü	ü	ü	ü	ü
P14616	INSRR_HUMAN	Insulin receptor-related protein (IRR) (EC 2.7.10.1) (IR-related receptor) [Cleaved into: Insulin receptor-related protein alpha chain; Insulin receptor-related protein beta chain]	INSRR	û	û	û	û	ü	û
Q9Y5U9	IR3IP_HUMAN	Immediate early response 3-interacting protein 1	IER3IP1	ü	ü	ü	ü	ü	ü
Q9Y6F6	IRAG1_HUMAN	Inositol 1,4,5-triphosphate receptor associated 1 (Inositol 1,4,5-trisphosphate receptor-associated cGMP kinase substrate) (JAW1-related protein MRVI1) (Protein MRVI1)	IRAG1	ü	ü	ü	ü	ü	ü
P56199	ITA1_HUMAN	Integrin alpha-1 (CD49 antigen-like family member A) (Laminin and collagen receptor) (VLA-1) (CD antigen CD49a)	ITGA1	ü	ü	ü	ü	ü	ü
O75578	ITA10_HUMAN	Integrin alpha-10	ITGA10	û	û	û	û	û	ü
Q9UKX5	ITA11_HUMAN	Integrin alpha-11	ITGA11	ü	ü	û	û	û	û
P17301	ITA2_HUMAN	Integrin alpha-2 (CD49 antigen-like family member B) (Collagen receptor) (Platelet membrane glycoprotein Ia) (GPIa) (VLA-2 subunit alpha) (CD antigen CD49b)	ITGA2	ü	ü	ü	ü	ü	ü
P08514	ITA2B_HUMAN	Integrin alpha-IIb (GPalpha IIb) (GPIIb) (Platelet membrane glycoprotein IIb) (CD antigen CD41) [Cleaved into: Integrin alpha-IIb heavy chain; Integrin alpha-IIb light chain, form 1; Integrin alpha-IIb light chain, form 2]	ITGA2B	ü	û	ü	û	û	ü
P26006	ITA3_HUMAN	Integrin alpha-3 (CD49 antigen-like family member C) (FRP-2) (Galactoprotein B3) (GAPB3) (VLA-3 subunit alpha) (CD antigen CD49c) [Cleaved into: Integrin alpha-3 heavy chain; Integrin alpha-3 light chain]	ITGA3	ü	ü	ü	ü	ü	ü
P13612	ITA4_HUMAN	Integrin alpha-4 (CD49 antigen-like family member D) (Integrin alpha-IV) (VLA-4 subunit alpha) (CD antigen CD49d)	ITGA4	ü	ü	ü	ü	ü	ü
P08648	ITA5_HUMAN	Integrin alpha-5 (CD49 antigen-like family member E) (Fibronectin receptor subunit alpha) (Integrin alpha-F) (VLA-5) (CD antigen CD49e) [Cleaved into: Integrin alpha-5 heavy chain; Integrin alpha-5 light chain]	ITGA5	ü	ü	ü	ü	ü	ü
P23229	ITA6_HUMAN	Integrin alpha-6 (CD49 antigen-like family member F) (VLA-6) (CD antigen CD49f) [Cleaved into: Integrin alpha-6 heavy chain; Integrin alpha-6 light chain; Processed integrin alpha-6 (Alpha6p)]	ITGA6	ü	ü	ü	ü	ü	ü
Q13683	ITA7_HUMAN	Integrin alpha-7 [Cleaved into: Integrin alpha-7 heavy chain; Integrin alpha-7 light chain; Integrin alpha-7 70 kDa form]	ITGA7	ü	ü	ü	ü	ü	ü
P53708	ITA8_HUMAN	Integrin alpha-8 [Cleaved into: Integrin alpha-8 heavy chain; Integrin alpha-8 light chain]	ITGA8	ü	û	ü	û	ü	û
Q13797	ITA9_HUMAN	Integrin alpha-9 (Integrin alpha-RLC)	ITGA9	ü	û	ü	ü	û	û
P38570	ITAE_HUMAN	Integrin alpha-E (HML-1 antigen) (Integrin alpha-IEL) (Mucosal lymphocyte 1 antigen) (CD antigen CD103) [Cleaved into: Integrin alpha-E light chain; Integrin alpha-E heavy chain]	ITGAE	û	û	û	û	ü	ü
P20701	ITAL_HUMAN	Integrin alpha-L (CD11 antigen-like family member A) (Leukocyte adhesion glycoprotein LFA-1 alpha chain) (LFA-1A) (Leukocyte function-associated molecule 1 alpha chain) (CD antigen CD11a)	ITGAL	ü	ü	û	ü	û	û
P11215	ITAM_HUMAN	Integrin alpha-M (CD11 antigen-like family member B) (CR-3 alpha chain) (Cell surface glycoprotein MAC-1 subunit alpha) (Leukocyte adhesion receptor MO1) (Neutrophil adherence receptor) (CD antigen CD11b)	ITGAM	ü	ü	ü	ü	ü	ü
P06756	ITAV_HUMAN	Integrin alpha-V (Vitronectin receptor) (Vitronectin receptor subunit alpha) (CD antigen CD51) [Cleaved into: Integrin alpha-V heavy chain; Integrin alpha-V light chain]	ITGAV	ü	ü	ü	ü	ü	ü
P20702	ITAX_HUMAN	Integrin alpha-X (CD11 antigen-like family member C) (Leu M5) (Leukocyte adhesion glycoprotein p150,95 alpha chain) (Leukocyte adhesion receptor p150,95) (CD antigen CD11c)	ITGAX	ü	ü	û	ü	ü	ü
P05556	ITB1_HUMAN	Integrin beta-1 (Fibronectin receptor subunit beta) (Glycoprotein IIa) (GPIIA) (VLA-4 subunit beta) (CD antigen CD29)	ITGB1	ü	ü	ü	ü	ü	ü
P05107	ITB2_HUMAN	Integrin beta-2 (Cell surface adhesion glycoproteins LFA-1/CR3/p150,95 subunit beta) (Complement receptor C3 subunit beta) (CD antigen CD18)	ITGB2	ü	ü	ü	ü	ü	ü
P05106	ITB3_HUMAN	Integrin beta-3 (Platelet membrane glycoprotein IIIa) (GPIIIa) (CD antigen CD61)	ITGB3	ü	ü	ü	û	ü	ü
P18084	ITB5_HUMAN	Integrin beta-5	ITGB5	ü	ü	ü	ü	ü	ü
P18564	ITB6_HUMAN	Integrin beta-6	ITGB6	û	û	û	ü	û	ü
P19827	ITIH1_HUMAN	Inter-alpha-trypsin inhibitor heavy chain H1 (ITI heavy chain H1) (ITI-HC1) (Inter-alpha-inhibitor heavy chain 1) (Inter-alpha-trypsin inhibitor complex component III) (Serum-derived hyaluronan-associated protein) (SHAP)	ITIH1	ü	ü	ü	ü	ü	ü
Q9Y287	ITM2B_HUMAN	Integral membrane protein 2B (Immature BRI2) (imBRI2) (Protein E25B) (Transmembrane protein BRI) (Bri) [Cleaved into: BRI2, membrane form (Mature BRI2) (mBRI2); BRI2 intracellular domain (BRI2 ICD); BRI2C, soluble form; Bri23 peptide (Bri2-23) (ABri23) (C-terminal peptide) (P23 peptide)]	ITM2B	ü	ü	ü	ü	ü	ü
Q9NQX7	ITM2C_HUMAN	Integral membrane protein 2C (Cerebral protein 14) (Transmembrane protein BRI3) [Cleaved into: CT-BRI3]	ITM2C	û	ü	ü	ü	ü	ü
Q14643	ITPR1_HUMAN	Inositol 1,4,5-trisphosphate receptor type 1 (IP3 receptor isoform 1) (IP3R 1) (InsP3R1) (Type 1 inositol 1,4,5-trisphosphate receptor) (Type 1 InsP3 receptor)	ITPR1	ü	ü	ü	ü	ü	ü
Q14571	ITPR2_HUMAN	Inositol 1,4,5-trisphosphate receptor type 2 (IP3 receptor isoform 2) (IP3R 2) (InsP3R2) (Type 2 inositol 1,4,5-trisphosphate receptor) (Type 2 InsP3 receptor)	ITPR2	ü	ü	û	û	ü	ü
Q14573	ITPR3_HUMAN	Inositol 1,4,5-trisphosphate receptor type 3 (IP3 receptor isoform 3) (IP3R 3) (InsP3R3) (Type 3 inositol 1,4,5-trisphosphate receptor) (Type 3 InsP3 receptor)	ITPR3	û	û	û	ü	ü	û
Q8N5M9	JAGN1_HUMAN	Protein jagunal homolog 1	JAGN1	ü	ü	ü	ü	ü	ü
Q9Y624	JAM1_HUMAN	Junctional adhesion molecule A (JAM-A) (Junctional adhesion molecule 1) (JAM-1) (Platelet F11 receptor) (Platelet adhesion molecule 1) (PAM-1) (CD antigen CD321)	F11R	ü	ü	û	ü	ü	ü
P57087	JAM2_HUMAN	Junctional adhesion molecule B (JAM-B) (Junctional adhesion molecule 2) (JAM-2) (Vascular endothelial junction-associated molecule) (VE-JAM) (CD antigen CD322)	JAM2	û	û	ü	ü	ü	ü
Q9BX67	JAM3_HUMAN	Junctional adhesion molecule C (JAM-C) (JAM-2) (Junctional adhesion molecule 3) (JAM-3) [Cleaved into: Soluble form of JAM-C (sJAM-C)]	JAM3	û	ü	ü	ü	û	û
Q9BR39	JPH2_HUMAN	Junctophilin-2 (JP-2) (Junctophilin type 2) [Cleaved into: Junctophilin-2 N-terminal fragment (JP2NT)]	JPH2	û	ü	û	û	û	û
Q14667	K0100_HUMAN	Protein KIAA0100 (Antigen MLAA-22) (Breast cancer-overexpressed gene 1 protein)	KIAA0100	û	û	û	û	ü	û
Q2LD37	K1109_HUMAN	Transmembrane protein KIAA1109 (Fragile site-associated protein)	KIAA1109	û	ü	û	û	ü	û
Q9HCM3	K1549_HUMAN	UPF0606 protein KIAA1549	KIAA1549	û	û	û	û	û	ü
Q6ZVL6	K154L_HUMAN	UPF0606 protein KIAA1549L	KIAA1549L	û	ü	û	û	û	û
Q8IYS2	K2013_HUMAN	Uncharacterized protein KIAA2013	KIAA2013	û	ü	û	ü	ü	û
Q8IZA0	K319L_HUMAN	Dyslexia-associated protein KIAA0319-like protein (Adeno-associated virus receptor) (AAVR)	KIAA0319L	ü	ü	û	ü	ü	û
O60928	KCJ13_HUMAN	Inward rectifier potassium channel 13 (Inward rectifier K(+) channel Kir7.1) (Potassium channel, inwardly rectifying subfamily J member 13)	KCNJ13	û	û	û	ü	û	û
Q12791	KCMA1_HUMAN	Calcium-activated potassium channel subunit alpha-1 (BK channel) (BKCA alpha) (Calcium-activated potassium channel, subfamily M subunit alpha-1) (K(VCA)alpha) (KCa1.1) (Maxi K channel) (MaxiK) (Slo-alpha) (Slo1) (Slowpoke homolog) (Slo homolog) (hSlo)	KCNMA1	ü	ü	û	ü	ü	ü
Q09470	KCNA1_HUMAN	Potassium voltage-gated channel subfamily A member 1 (Voltage-gated K(+) channel HuKI) (Voltage-gated potassium channel HBK1) (Voltage-gated potassium channel subunit Kv1.1)	KCNA1	û	ü	û	û	û	û
Q96PR1	KCNC2_HUMAN	Potassium voltage-gated channel subfamily C member 2 (Shaw-like potassium channel) (Voltage-gated potassium channel Kv3.2)	KCNC2	û	û	ü	û	û	û
Q03721	KCNC4_HUMAN	Potassium voltage-gated channel subfamily C member 4 (KSHIIIC) (Voltage-gated potassium channel subunit Kv3.4)	KCNC4	û	û	û	û	ü	û
Q9UK17	KCND3_HUMAN	Potassium voltage-gated channel subfamily D member 3 (Voltage-gated potassium channel subunit Kv4.3)	KCND3	ü	û	û	û	ü	û
Q8TAE7	KCNG3_HUMAN	Potassium voltage-gated channel subfamily G member 3 (Voltage-gated potassium channel subunit Kv10.1) (Voltage-gated potassium channel subunit Kv6.3)	KCNG3	û	û	û	ü	û	û
Q9ULD8	KCNH3_HUMAN	Potassium voltage-gated channel subfamily H member 3 (Brain-specific eag-like channel 1) (BEC1) (Ether-a-go-go-like potassium channel 2) (ELK channel 2) (ELK2) (Voltage-gated potassium channel subunit Kv12.2)	KCNH3	û	û	ü	û	û	û
Q96L42	KCNH8_HUMAN	Potassium voltage-gated channel subfamily H member 8 (ELK1) (hElk1) (Ether-a-go-go-like potassium channel 3) (ELK channel 3) (ELK3) (Voltage-gated potassium channel subunit Kv12.1)	KCNH8	û	û	û	û	û	ü
P48549	KCNJ3_HUMAN	G protein-activated inward rectifier potassium channel 1 (GIRK-1) (Inward rectifier K(+) channel Kir3.1) (Potassium channel, inwardly rectifying subfamily J member 3)	KCNJ3	ü	û	û	û	û	û
P48544	KCNJ5_HUMAN	G protein-activated inward rectifier potassium channel 4 (GIRK-4) (Cardiac inward rectifier) (CIR) (Heart KATP channel) (Inward rectifier K(+) channel Kir3.4) (IRK-4) (KATP-1) (Potassium channel, inwardly rectifying subfamily J member 5)	KCNJ5	ü	û	û	û	û	û
P48051	KCNJ6_HUMAN	G protein-activated inward rectifier potassium channel 2 (GIRK-2) (BIR1) (Inward rectifier K(+) channel Kir3.2) (KATP-2) (Potassium channel, inwardly rectifying subfamily J member 6)	KCNJ6	û	ü	û	û	ü	ü
O14649	KCNK3_HUMAN	Potassium channel subfamily K member 3 (Acid-sensitive potassium channel protein TASK-1) (TWIK-related acid-sensitive K(+) channel 1) (Two pore potassium channel KT3.1) (Two pore K(+) channel KT3.1)	KCNK3	ü	ü	û	û	û	û
Q9NPC2	KCNK9_HUMAN	Potassium channel subfamily K member 9 (Acid-sensitive potassium channel protein TASK-3) (TWIK-related acid-sensitive K(+) channel 3) (Two pore potassium channel KT3.2) (Two pore K(+) channel KT3.2)	KCNK9	û	û	û	û	ü	û
Q9UGI6	KCNN3_HUMAN	Small conductance calcium-activated potassium channel protein 3 (SK3) (SKCa 3) (SKCa3) (KCa2.3)	KCNN3	û	ü	û	û	ü	û
O15554	KCNN4_HUMAN	Intermediate conductance calcium-activated potassium channel protein 4 (SK4) (SKCa 4) (SKCa4) (IKCa1) (IK1) (KCa3.1) (KCa4) (Putative Gardos channel)	KCNN4	û	û	û	û	û	ü
P51787	KCNQ1_HUMAN	Potassium voltage-gated channel subfamily KQT member 1 (IKs producing slow voltage-gated potassium channel subunit alpha KvLQT1) (KQT-like 1) (Voltage-gated potassium channel subunit Kv7.1)	KCNQ1	ü	û	û	û	û	û
Q9NR82	KCNQ5_HUMAN	Potassium voltage-gated channel subfamily KQT member 5 (KQT-like 5) (Potassium channel subunit alpha KvLQT5) (Voltage-gated potassium channel subunit Kv7.5)	KCNQ5	û	û	û	û	û	ü
Q5JUK3	KCNT1_HUMAN	Potassium channel subfamily T member 1 (KCa4.1)	KCNT1	ü	û	û	û	û	û
Q53RY4	KCP3_HUMAN	Keratinocyte-associated protein 3 (KCP-3)	KRTCAP3	û	ü	û	û	û	û
Q9ULH0	KDIS_HUMAN	Kinase D-interacting substrate of 220 kDa (Ankyrin repeat-rich membrane-spanning protein)	KIDINS220	û	ü	û	ü	û	û
Q06136	KDSR_HUMAN	3-ketodihydrosphingosine reductase (KDS reductase) (EC 1.1.1.102) (3-dehydrosphinganine reductase) (Follicular variant translocation protein 1) (FVT-1) (Short chain dehydrogenase/reductase family 35C member 1)	KDSR	ü	ü	ü	ü	ü	ü
P23276	KELL_HUMAN	Kell blood group glycoprotein (EC 3.4.24.-) (CD antigen CD238)	KEL	ü	û	ü	û	ü	û
P43628	KI2L3_HUMAN	Killer cell immunoglobulin-like receptor 2DL3 (CD158 antigen-like family member B2) (KIR-023GB) (Killer inhibitory receptor cl 2-3) (MHC class I NK cell receptor) (NKAT2a) (NKAT2b) (Natural killer-associated transcript 2) (NKAT-2) (p58 natural killer cell receptor clone CL-6) (p58 NK receptor CL-6) (p58.2 MHC class-I-specific NK receptor) (CD antigen CD158b2)	KIR2DL3	û	ü	û	û	û	û
Q96J84	KIRR1_HUMAN	Kin of IRRE-like protein 1 (Kin of irregular chiasm-like protein 1) (Nephrin-like protein 1)	KIRREL1	ü	ü	ü	ü	ü	ü
Q8TBQ9	KISHA_HUMAN	Protein kish-A (Transmembrane protein 167) (Transmembrane protein 167A)	TMEM167A	ü	ü	ü	ü	ü	ü
Q9NRX6	KISHB_HUMAN	Protein kish-B (Transmembrane protein 167B)	TMEM167B	ü	ü	û	ü	ü	ü
Q9H511	KLH31_HUMAN	Kelch-like protein 31 (BTB and kelch domain-containing protein 6) (Kelch repeat and BTB domain-containing protein 1) (Kelch-like protein KLHL)	KLHL31	û	û	û	û	ü	û
Q96PQ7	KLHL5_HUMAN	Kelch-like protein 5	KLHL5	û	û	ü	ü	û	û
Q9UEF7	KLOT_HUMAN	Klotho (EC 3.2.1.31) [Cleaved into: Klotho peptide]	KL	û	û	û	û	ü	ü
Q8N6L1	KTAP2_HUMAN	Keratinocyte-associated protein 2 (KCP-2) (Dolichyl-diphosphooligosaccharide--protein glycosyltransferase subunit KCP2) (Oligosaccharyl transferase subunit KCP2)	KRTCAP2	ü	ü	ü	ü	ü	ü
Q86UP2	KTN1_HUMAN	Kinectin (CG-1 antigen) (Kinesin receptor)	KTN1	ü	ü	ü	ü	ü	ü
P32004	L1CAM_HUMAN	Neural cell adhesion molecule L1 (N-CAM-L1) (NCAM-L1) (CD antigen CD171)	L1CAM	ü	ü	ü	ü	ü	ü
Q6ZP29	LAAT1_HUMAN	Lysosomal amino acid transporter 1 homolog (PQ-loop repeat-containing protein 2) (Solute carrier family 66 member 1)	SLC66A1	ü	û	û	û	û	û
P11279	LAMP1_HUMAN	Lysosome-associated membrane glycoprotein 1 (LAMP-1) (Lysosome-associated membrane protein 1) (CD107 antigen-like family member A) (CD antigen CD107a)	LAMP1	ü	ü	ü	ü	ü	ü
P13473	LAMP2_HUMAN	Lysosome-associated membrane glycoprotein 2 (LAMP-2) (Lysosome-associated membrane protein 2) (CD107 antigen-like family member B) (LGP-96) (CD antigen CD107b)	LAMP2	ü	ü	ü	ü	ü	ü
P42167	LAP2B_HUMAN	Lamina-associated polypeptide 2, isoforms beta/gamma (Thymopoietin, isoforms beta/gamma) (TP beta/gamma) (Thymopoietin-related peptide isoforms beta/gamma) (TPRP isoforms beta/gamma) [Cleaved into: Thymopoietin (TP) (Splenin); Thymopentin (TP5)]	TMPO	ü	ü	ü	ü	ü	ü
Q15012	LAP4A_HUMAN	Lysosomal-associated transmembrane protein 4A (Golgi 4-transmembrane-spanning transporter MTP)	LAPTM4A	û	û	û	û	û	ü
Q86VI4	LAP4B_HUMAN	Lysosomal-associated transmembrane protein 4B (Lysosome-associated transmembrane protein 4-beta)	LAPTM4B	û	û	û	ü	û	û
Q13571	LAPM5_HUMAN	Lysosomal-associated transmembrane protein 5 (Lysosomal-associated multitransmembrane protein 5) (Retinoic acid-inducible E3 protein)	LAPTM5	û	û	ü	û	ü	û
Q01650	LAT1_HUMAN	Large neutral amino acids transporter small subunit 1 (4F2 light chain) (4F2 LC) (4F2LC) (CD98 light chain) (Integral membrane protein E16) (E16) (L-type amino acid transporter 1) (hLAT1) (Solute carrier family 7 member 5) (y+ system cationic amino acid transporter)	SLC7A5	û	ü	û	û	ü	û
Q9UHI5	LAT2_HUMAN	Large neutral amino acids transporter small subunit 2 (L-type amino acid transporter 2) (hLAT2) (Solute carrier family 7 member 8)	SLC7A8	û	û	û	û	ü	û
Q8N370	LAT4_HUMAN	Large neutral amino acids transporter small subunit 4 (L-type amino acid transporter 4) (Solute carrier family 43 member 2)	SLC43A2	ü	û	û	ü	ü	ü
Q8IWV1	LAX1_HUMAN	Lymphocyte transmembrane adapter 1 (Linker for activation of X cells) (Membrane-associated adapter protein LAX)	LAX1	û	û	û	û	û	ü
Q14739	LBR_HUMAN	Delta(14)-sterol reductase LBR (Delta-14-SR) (EC 1.3.1.70) (3-beta-hydroxysterol Delta (14)-reductase) (C-14 sterol reductase) (C14SR) (Integral nuclear envelope inner membrane protein) (LMN2R) (Lamin-B receptor) (Sterol C14-reductase)	LBR	ü	ü	ü	ü	ü	ü
Q9UIQ6	LCAP_HUMAN	Leucyl-cystinyl aminopeptidase (Cystinyl aminopeptidase) (EC 3.4.11.3) (Insulin-regulated membrane aminopeptidase) (Insulin-responsive aminopeptidase) (IRAP) (Oxytocinase) (OTase) (Placental leucine aminopeptidase) (P-LAP) [Cleaved into: Leucyl-cystinyl aminopeptidase, pregnancy serum form]	LNPEP	ü	ü	ü	ü	ü	ü
Q6UWP7	LCLT1_HUMAN	Lysocardiolipin acyltransferase 1 (EC 2.3.1.-) (1-acylglycerol-3-phosphate O-acyltransferase 8) (1-AGP acyltransferase 8) (1-AGPAT 8) (EC 2.3.1.51) (Acyl-CoA:lysocardiolipin acyltransferase 1)	LCLAT1	û	ü	û	ü	û	û
P01130	LDLR_HUMAN	Low-density lipoprotein receptor (LDL receptor)	LDLR	ü	û	û	û	û	û
Q8NC56	LEMD2_HUMAN	LEM domain-containing protein 2 (hLEM2)	LEMD2	ü	ü	ü	ü	ü	ü
P48357	LEPR_HUMAN	Leptin receptor (LEP-R) (HuB219) (OB receptor) (OB-R) (CD antigen CD295)	LEPR	ü	û	û	û	ü	ü
O95202	LETM1_HUMAN	Mitochondrial proton/calcium exchanger protein (Leucine zipper-EF-hand-containing transmembrane protein 1)	LETM1	ü	ü	ü	ü	ü	ü
Q2VYF4	LETM2_HUMAN	LETM1 domain-containing protein LETM2, mitochondrial (LETM1 and EF-hand domain-containing protein 2) (Leucine zipper-EF-hand-containing transmembrane protein 1-like)	LETM2	û	û	û	ü	ü	ü
P19256	LFA3_HUMAN	Lymphocyte function-associated antigen 3 (Ag3) (Surface glycoprotein LFA-3) (CD antigen CD58)	CD58	û	û	û	ü	û	û
Q7Z429	LFG1_HUMAN	Protein lifeguard 1 (Glutamate [NMDA] receptor-associated protein 1) (NMDA receptor glutamate-binding subunit) (Putative MAPK-activating protein PM02) (Transmembrane BAX inhibitor motif-containing protein 3)	GRINA	ü	ü	û	ü	ü	ü
Q9BWQ8	LFG2_HUMAN	Protein lifeguard 2 (Fas apoptotic inhibitory molecule 2) (Neural membrane protein 35) (Transmembrane BAX inhibitor motif-containing protein 2)	FAIM2	û	ü	û	ü	ü	ü
Q969X1	LFG3_HUMAN	Protein lifeguard 3 (Protein RECS1 homolog) (Transmembrane BAX inhibitor motif-containing protein 1)	TMBIM1	ü	û	û	û	ü	û
Q8NES3	LFNG_HUMAN	Beta-1,3-N-acetylglucosaminyltransferase lunatic fringe (EC 2.4.1.222) (O-fucosylpeptide 3-beta-N-acetylglucosaminyltransferase)	LFNG	û	ü	û	ü	û	û
Q92604	LGAT1_HUMAN	Acyl-CoA:lysophosphatidylglycerol acyltransferase 1 (EC 2.3.1.-) (Acyl-CoA:monoacylglycerol acyltransferase LPGAT1) (EC 2.3.1.22)	LPGAT1	ü	ü	û	ü	û	ü
Q9BXB1	LGR4_HUMAN	Leucine-rich repeat-containing G-protein coupled receptor 4 (G-protein coupled receptor 48)	LGR4	ü	û	û	û	û	û
O75473	LGR5_HUMAN	Leucine-rich repeat-containing G-protein coupled receptor 5 (G-protein coupled receptor 49) (G-protein coupled receptor 67) (G-protein coupled receptor HG38)	LGR5	ü	ü	û	û	û	û
Q7Z7J7	LHPL4_HUMAN	LHFPL tetraspan subfamily member 4 protein (GABAA receptor regulatory Lhfpl4) (Lipoma HMGIC fusion partner-like 4 protein)	LHFPL4	û	û	û	ü	û	û
P42702	LIFR_HUMAN	Leukemia inhibitory factor receptor (LIF receptor) (LIF-R) (CD antigen CD118)	LIFR	ü	û	û	ü	û	ü
Q96FE5	LIGO1_HUMAN	Leucine-rich repeat and immunoglobulin-like domain-containing nogo receptor-interacting protein 1 (Leucine-rich repeat and immunoglobulin domain-containing protein 1) (Leucine-rich repeat neuronal protein 1) (Leucine-rich repeat neuronal protein 6A)	LINGO1	û	ü	û	ü	ü	ü
Q8NHL6	LIRB1_HUMAN	Leukocyte immunoglobulin-like receptor subfamily B member 1 (LIR-1) (Leukocyte immunoglobulin-like receptor 1) (CD85 antigen-like family member J) (Immunoglobulin-like transcript 2) (ILT-2) (Monocyte/macrophage immunoglobulin-like receptor 7) (MIR-7) (CD antigen CD85j)	LILRB1	ü	ü	û	û	û	û
O75023	LIRB5_HUMAN	Leukocyte immunoglobulin-like receptor subfamily B member 5 (CD85 antigen-like family member C) (Leukocyte immunoglobulin-like receptor 8) (LIR-8) (CD antigen CD85c)	LILRB5	ü	ü	ü	ü	û	ü
Q9H0V9	LMA2L_HUMAN	VIP36-like protein (Lectin mannose-binding 2-like) (LMAN2-like protein)	LMAN2L	ü	û	ü	ü	ü	ü
P49257	LMAN1_HUMAN	Protein ERGIC-53 (ER-Golgi intermediate compartment 53 kDa protein) (Gp58) (Intracellular mannose-specific lectin MR60) (Lectin mannose-binding 1)	LMAN1	ü	ü	ü	ü	ü	ü
Q12907	LMAN2_HUMAN	Vesicular integral-membrane protein VIP36 (Glycoprotein GP36b) (Lectin mannose-binding 2) (Vesicular integral-membrane protein 36) (VIP36)	LMAN2	ü	ü	ü	ü	ü	ü
Q9NUN5	LMBD1_HUMAN	Lysosomal cobalamin transport escort protein LMBD1 (LMBD1) (HDAg-L-interacting protein NESI) (LMBR1 domain-containing protein 1) (Nuclear export signal-interacting protein)	LMBRD1	ü	û	ü	ü	ü	ü
Q68DH5	LMBD2_HUMAN	G-protein coupled receptor-associated protein LMBRD2 (LMBR1 domain-containing protein 2)	LMBRD2	û	ü	û	ü	ü	ü
Q96S06	LMF1_HUMAN	Lipase maturation factor 1 (Transmembrane protein 112)	LMF1	û	ü	û	û	û	û
Q9BU23	LMF2_HUMAN	Lipase maturation factor 2 (Transmembrane protein 112B) (Transmembrane protein 153)	LMF2	ü	ü	ü	ü	ü	ü
Q9C0E8	LNP_HUMAN	Endoplasmic reticulum junction formation protein lunapark (ER junction formation factor lunapark)	LNPK	û	ü	ü	ü	ü	ü
Q92633	LPAR1_HUMAN	Lysophosphatidic acid receptor 1 (LPA receptor 1) (LPA-1) (Lysophosphatidic acid receptor Edg-2)	LPAR1	ü	ü	û	û	ü	û
Q643R3	LPCT4_HUMAN	Lysophospholipid acyltransferase LPCAT4 (1-acylglycerol-3-phosphate O-acyltransferase 7) (1-AGP acyltransferase 7) (1-AGPAT 7) (1-acylglycerophosphocholine O-acyltransferase) (EC 2.3.1.23) (1-acylglycerophosphoserine O-acyltransferase) (EC 2.3.1.n6) (1-alkenylglycerophosphoethanolamine O-acyltransferase) (EC 2.3.1.121) (1-alkylglycerophosphocholine O-acetyltransferase) (EC 2.3.1.67) (Acyltransfer…	LPCAT4	û	ü	û	û	ü	û
P09848	LPH_HUMAN	Lactase-phlorizin hydrolase (Lactase-glycosylceramidase) [Includes: Lactase (EC 3.2.1.108); Phlorizin hydrolase (EC 3.2.1.62)]	LCT	û	û	û	ü	û	û
Q8TF66	LRC15_HUMAN	Leucine-rich repeat-containing protein 15 (Leucine-rich repeat protein induced by beta-amyloid homolog) (hLib)	LRRC15	û	û	û	û	û	ü
Q14392	LRC32_HUMAN	Transforming growth factor beta activator LRRC32 (Garpin) (Glycoprotein A repetitions predominant) (GARP) (Leucine-rich repeat-containing protein 32)	LRRC32	ü	ü	ü	ü	ü	ü
Q9NT99	LRC4B_HUMAN	Leucine-rich repeat-containing protein 4B (Netrin-G3 ligand) (NGL-3)	LRRC4B	ü	ü	ü	ü	ü	ü
Q96AG4	LRC59_HUMAN	Leucine-rich repeat-containing protein 59 (Ribosome-binding protein p34) (p34) [Cleaved into: Leucine-rich repeat-containing protein 59, N-terminally processed]	LRRC59	ü	ü	ü	ü	ü	ü
Q8IWT6	LRC8A_HUMAN	Volume-regulated anion channel subunit LRRC8A (Leucine-rich repeat-containing protein 8A) (HsLRRC8A) (Swelling protein 1)	LRRC8A	ü	û	û	ü	ü	û
Q8TDW0	LRC8C_HUMAN	Volume-regulated anion channel subunit LRRC8C (Factor for adipocyte differentiation 158) (Leucine-rich repeat-containing protein 8C)	LRRC8C	û	û	û	ü	û	û
Q6NSJ5	LRC8E_HUMAN	Volume-regulated anion channel subunit LRRC8E (Leucine-rich repeat-containing protein 8E)	LRRC8E	û	û	ü	û	û	û
Q9BTN0	LRFN3_HUMAN	Leucine-rich repeat and fibronectin type-III domain-containing protein 3 (Synaptic adhesion-like molecule 4)	LRFN3	û	û	û	ü	û	û
O75427	LRCH4_HUMAN	Leucine-rich repeat and calponin homology domain-containing protein 4 (Leucine-rich repeat neuronal protein 4) (Leucine-rich neuronal protein)	LRCH4	ü	û	û	û	ü	ü
O94898	LRIG2_HUMAN	Leucine-rich repeats and immunoglobulin-like domains protein 2 (LIG-2)	LRIG2	û	û	û	û	û	ü
Q6UXM1	LRIG3_HUMAN	Leucine-rich repeats and immunoglobulin-like domains protein 3 (LIG-3)	LRIG3	û	ü	û	û	ü	û
Q07954	LRP1_HUMAN	Prolow-density lipoprotein receptor-related protein 1 (LRP-1) (Alpha-2-macroglobulin receptor) (A2MR) (Apolipoprotein E receptor) (APOER) (CD antigen CD91) [Cleaved into: Low-density lipoprotein receptor-related protein 1 85 kDa subunit (LRP-85); Low-density lipoprotein receptor-related protein 1 515 kDa subunit (LRP-515); Low-density lipoprotein receptor-related protein 1 intracellular domain (L…	LRP1	ü	ü	ü	ü	ü	ü
Q86VZ4	LRP11_HUMAN	Low-density lipoprotein receptor-related protein 11 (LRP-11)	LRP11	û	û	ü	ü	û	û
P98164	LRP2_HUMAN	Low-density lipoprotein receptor-related protein 2 (LRP-2) (Glycoprotein 330) (gp330) (Megalin)	LRP2	ü	û	û	û	û	û
O75096	LRP4_HUMAN	Low-density lipoprotein receptor-related protein 4 (LRP-4) (Multiple epidermal growth factor-like domains 7)	LRP4	ü	û	û	û	û	û
O75197	LRP5_HUMAN	Low-density lipoprotein receptor-related protein 5 (LRP-5) (Low-density lipoprotein receptor-related protein 7) (LRP-7)	LRP5	û	ü	û	û	û	ü
O75581	LRP6_HUMAN	Low-density lipoprotein receptor-related protein 6 (LRP-6)	LRP6	ü	û	û	û	û	û
Q14114	LRP8_HUMAN	Low-density lipoprotein receptor-related protein 8 (LRP-8) (Apolipoprotein E receptor 2)	LRP8	û	û	ü	û	û	û
O75325	LRRN2_HUMAN	Leucine-rich repeat neuronal protein 2 (Glioma amplified on chromosome 1 protein) (Leucine-rich repeat neuronal protein 5)	LRRN2	ü	û	û	û	û	û
Q9H3W5	LRRN3_HUMAN	Leucine-rich repeat neuronal protein 3 (Neuronal leucine-rich repeat protein 3) (NLRR-3)	LRRN3	û	û	û	ü	û	ü
Q86UE6	LRRT1_HUMAN	Leucine-rich repeat transmembrane neuronal protein 1	LRRTM1	û	û	û	ü	û	û
Q86VH5	LRRT3_HUMAN	Leucine-rich repeat transmembrane neuronal protein 3	LRRTM3	ü	û	û	û	û	û
Q86VH4	LRRT4_HUMAN	Leucine-rich repeat transmembrane neuronal protein 4	LRRTM4	û	û	û	û	û	ü
Q13449	LSAMP_HUMAN	Limbic system-associated membrane protein (LSAMP) (IgLON family member 3)	LSAMP	ü	ü	ü	ü	ü	ü
Q15722	LT4R1_HUMAN	Leukotriene B4 receptor 1 (LTB4-R 1) (LTB4-R1) (Chemoattractant receptor-like 1) (G-protein coupled receptor 16) (P2Y purinoceptor 7) (P2Y7)	LTB4R	û	û	û	û	ü	û
Q9NPC1	LT4R2_HUMAN	Leukotriene B4 receptor 2 (LTB4-R 2) (LTB4-R2) (LTB4 receptor JULF2) (Leukotriene B4 receptor BLT2) (Seven transmembrane receptor BLTR2)	LTB4R2	û	û	ü	û	û	û
Q9NS15	LTBP3_HUMAN	Latent-transforming growth factor beta-binding protein 3 (LTBP-3)	LTBP3	û	ü	ü	û	ü	ü
Q6P1Q0	LTMD1_HUMAN	LETM1 domain-containing protein 1 (Cervical cancer 1 proto-oncogene protein p40) (Cervical cancer proto-oncogene 2 protein) (HCCR-1) (HCRR-2)	LETMD1	û	ü	ü	ü	û	û
Q5SQ64	LY66F_HUMAN	Lymphocyte antigen 6 complex locus protein G6f	LY6G6F	ü	û	û	û	û	û
O60449	LY75_HUMAN	Lymphocyte antigen 75 (Ly-75) (C-type lectin domain family 13 member B) (DEC-205) (gp200-MR6) (CD antigen CD205)	LY75	ü	û	û	ü	ü	ü
P10253	LYAG_HUMAN	Lysosomal alpha-glucosidase (EC 3.2.1.20) (Acid maltase) (Aglucosidase alfa) [Cleaved into: 76 kDa lysosomal alpha-glucosidase; 70 kDa lysosomal alpha-glucosidase]	GAA	ü	ü	ü	ü	ü	ü
P16109	LYAM3_HUMAN	P-selectin (CD62 antigen-like family member P) (Granule membrane protein 140) (GMP-140) (Leukocyte-endothelial cell adhesion molecule 3) (LECAM3) (Platelet activation dependent granule-external membrane protein) (PADGEM) (CD antigen CD62P)	SELP	û	û	ü	û	û	û
Q86UE4	LYRIC_HUMAN	Protein LYRIC (3D3/LYRIC) (Astrocyte elevated gene-1 protein) (AEG-1) (Lysine-rich CEACAM1 co-isolated protein) (Metadherin) (Metastasis adhesion protein)	MTDH	ü	ü	ü	ü	ü	ü
Q9Y5Y7	LYVE1_HUMAN	Lymphatic vessel endothelial hyaluronic acid receptor 1 (LYVE-1) (Cell surface retention sequence-binding protein 1) (CRSBP-1) (Extracellular link domain-containing protein 1) (Hyaluronic acid receptor)	LYVE1	û	ü	û	û	û	û
Q96JQ5	M4A4A_HUMAN	Membrane-spanning 4-domains subfamily A member 4A (CD20 antigen-like 1) (Four-span transmembrane protein 1)	MS4A4A	ü	ü	ü	ü	ü	ü
P33908	MA1A1_HUMAN	Mannosyl-oligosaccharide 1,2-alpha-mannosidase IA (EC 3.2.1.113) (Man(9)-alpha-mannosidase) (Man9-mannosidase) (Mannosidase alpha class 1A member 1) (Processing alpha-1,2-mannosidase IA) (Alpha-1,2-mannosidase IA)	MAN1A1	ü	û	û	û	ü	û
O60476	MA1A2_HUMAN	Mannosyl-oligosaccharide 1,2-alpha-mannosidase IB (EC 3.2.1.113) (Mannosidase alpha class 1A member 2) (Processing alpha-1,2-mannosidase IB) (Alpha-1,2-mannosidase IB)	MAN1A2	ü	û	û	ü	ü	ü
Q9UKM7	MA1B1_HUMAN	Endoplasmic reticulum mannosyl-oligosaccharide 1,2-alpha-mannosidase (EC 3.2.1.113) (ER alpha-1,2-mannosidase) (ER mannosidase 1) (ERMan1) (Man9GlcNAc2-specific-processing alpha-mannosidase) (Mannosidase alpha class 1B member 1)	MAN1B1	û	ü	û	û	û	û
Q16706	MA2A1_HUMAN	Alpha-mannosidase 2 (EC 3.2.1.114) (Golgi alpha-mannosidase II) (AMan II) (Man II) (Mannosidase alpha class 2A member 1) (Mannosyl-oligosaccharide 1,3-1,6-alpha-mannosidase)	MAN2A1	ü	ü	û	ü	ü	ü
P49641	MA2A2_HUMAN	Alpha-mannosidase 2x (EC 3.2.1.114) (Alpha-mannosidase IIx) (Man IIx) (Mannosidase alpha class 2A member 2) (Mannosyl-oligosaccharide 1,3-1,6-alpha-mannosidase)	MAN2A2	û	ü	û	ü	ü	û
Q9H0U3	MAGT1_HUMAN	Magnesium transporter protein 1 (MagT1) (Dolichyl-diphosphooligosaccharide--protein glycosyltransferase subunit MAGT1) (Oligosaccharyl transferase subunit MAGT1) (Implantation-associated protein) (IAP)	MAGT1	ü	ü	û	ü	ü	ü
P21145	MAL_HUMAN	Myelin and lymphocyte protein (T-lymphocyte maturation-associated protein)	MAL	û	û	û	û	ü	û
Q9BSK0	MALD1_HUMAN	MARVEL domain-containing protein 1	MARVELD1	ü	ü	ü	ü	ü	ü
Q13021	MALL_HUMAN	MAL-like protein (Protein BENE)	MALL	ü	ü	ü	ü	ü	ü
Q9Y2U8	MAN1_HUMAN	Inner nuclear membrane protein Man1 (LEM domain-containing protein 3)	LEMD3	ü	ü	ü	û	ü	ü
A6NHS7	MANS4_HUMAN	MANSC domain-containing protein 4	MANSC4	û	û	û	û	ü	û
Q969Z3	MARC2_HUMAN	Mitochondrial amidoxime reducing component 2 (mARC2) (EC 1.7.-.-) (Molybdenum cofactor sulfurase C-terminal domain-containing protein 2) (MOSC domain-containing protein 2) (Moco sulfurase C-terminal domain-containing protein 2)	MTARC2	ü	ü	ü	ü	ü	ü
Q9NX47	MARH5_HUMAN	E3 ubiquitin-protein ligase MARCHF5 (EC 2.3.2.27) (Membrane-associated RING finger protein 5) (Membrane-associated RING-CH protein V) (MARCH-V) (Mitochondrial ubiquitin ligase) (MITOL) (RING finger protein 153) (RING-type E3 ubiquitin transferase MARCHF5)	MARCHF5	ü	ü	ü	ü	ü	ü
O60337	MARH6_HUMAN	E3 ubiquitin-protein ligase MARCHF6 (EC 2.3.2.27) (Doa10 homolog) (Membrane-associated RING finger protein 6) (Membrane-associated RING-CH protein VI) (MARCH-VI) (Protein TEB-4) (RING finger protein 176) (RING-type E3 ubiquitin transferase MARCHF6)	MARCHF6	û	û	û	ü	û	û
Q5T0T0	MARH8_HUMAN	E3 ubiquitin-protein ligase MARCHF8 (EC 2.3.2.27) (Cellular modulator of immune recognition) (c-MIR) (Membrane-associated RING finger protein 8) (Membrane-associated RING-CH protein VIII) (MARCH-VIII) (RING finger protein 178) (RING-type E3 ubiquitin transferase MARCHF8)	MARCHF8	û	ü	û	û	û	û
Q7Z434	MAVS_HUMAN	Mitochondrial antiviral-signaling protein (MAVS) (CARD adapter inducing interferon beta) (Cardif) (Interferon beta promoter stimulator protein 1) (IPS-1) (Putative NF-kappa-B-activating protein 031N) (Virus-induced-signaling adapter) (VISA)	MAVS	û	ü	ü	ü	ü	ü
Q6P1A2	MBOA5_HUMAN	Lysophospholipid acyltransferase 5 (LPLAT 5) (EC 2.3.1.-) (1-acylglycerophosphocholine O-acyltransferase) (EC 2.3.1.23) (1-acylglycerophosphoethanolamine O-acyltransferase) (EC 2.3.1.n7) (1-acylglycerophosphoserine O-acyltransferase) (EC 2.3.1.n6) (Lysophosphatidylcholine acyltransferase) (LPCAT) (Lyso-PC acyltransferase) (Lysophosphatidylcholine acyltransferase 3) (Lyso-PC acyltransferase 3) (Ly…	LPCAT3	ü	ü	û	ü	ü	ü
Q96N66	MBOA7_HUMAN	Lysophospholipid acyltransferase 7 (LPLAT 7) (EC 2.3.1.-) (1-acylglycerophosphatidylinositol O-acyltransferase) (Bladder and breast carcinoma-overexpressed gene 1 protein) (Leukocyte receptor cluster member 4) (Lysophosphatidylinositol acyltransferase) (LPIAT) (Lyso-PI acyltransferase) (Membrane-bound O-acyltransferase domain-containing protein 7) (O-acyltransferase domain-containing protein 7) (…	MBOAT7	ü	ü	ü	ü	ü	ü
Q4ZIN3	MBRL_HUMAN	Membralin (Transmembrane protein 259)	TMEM259	ü	ü	ü	ü	ü	ü
Q14703	MBTP1_HUMAN	Membrane-bound transcription factor site-1 protease (EC 3.4.21.112) (Endopeptidase S1P) (Subtilisin/kexin-isozyme 1) (SKI-1)	MBTPS1	û	û	û	ü	û	û
O43462	MBTP2_HUMAN	Membrane-bound transcription factor site-2 protease (EC 3.4.24.85) (Endopeptidase S2P) (Sterol regulatory element-binding proteins intramembrane protease) (SREBPs intramembrane protease)	MBTPS2	û	û	û	ü	ü	û
O43772	MCAT_HUMAN	Mitochondrial carnitine/acylcarnitine carrier protein (Carnitine/acylcarnitine translocase) (CAC) (Solute carrier family 25 member 20)	SLC25A20	ü	ü	ü	ü	ü	ü
Q8IX19	MCEM1_HUMAN	Mast cell-expressed membrane protein 1	MCEMP1	ü	û	û	û	û	û
Q9GZU1	MCLN1_HUMAN	Mucolipin-1 (ML1) (MG-2) (Mucolipidin) (Transient receptor potential channel mucolipin 1) (TRPML1)	MCOLN1	ü	ü	ü	ü	ü	ü
Q8TDD5	MCLN3_HUMAN	Mucolipin-3 (Transient receptor potential channel mucolipin 3) (TRPML3)	MCOLN3	ü	û	û	û	û	û
P15529	MCP_HUMAN	Membrane cofactor protein (TLX) (Trophoblast leukocyte common antigen) (CD antigen CD46)	CD46	ü	ü	ü	ü	û	ü
Q8NE86	MCU_HUMAN	Calcium uniporter protein, mitochondrial (HsMCU) (Coiled-coil domain-containing protein 109A)	MCU	ü	ü	ü	ü	ü	û
Q9NWR8	MCUB_HUMAN	Calcium uniporter regulatory subunit MCUb, mitochondrial (MCUb) (Coiled-coil domain-containing protein 109B)	MCUB	û	û	û	ü	û	û
Q96AQ8	MCUR1_HUMAN	Mitochondrial calcium uniporter regulator 1 (MCU regulator 1) (Coiled-coil domain-containing protein 90A, mitochondrial)	MCUR1	û	û	û	ü	û	û
Q7Z553	MDGA2_HUMAN	MAM domain-containing glycosylphosphatidylinositol anchor protein 2 (MAM domain-containing protein 1)	MDGA2	û	û	û	ü	ü	ü
P08183	MDR1_HUMAN	ATP-dependent translocase ABCB1 (ATP-binding cassette sub-family B member 1) (Multidrug resistance protein 1) (EC 7.6.2.2) (P-glycoprotein 1) (Phospholipid transporter ABCB1) (EC 7.6.2.1) (CD antigen CD243)	ABCB1	ü	ü	ü	ü	ü	ü
O75095	MEGF6_HUMAN	Multiple epidermal growth factor-like domains protein 6 (Multiple EGF-like domains protein 6) (Epidermal growth factor-like protein 3) (EGF-like protein 3)	MEGF6	û	û	ü	û	û	û
Q7Z7M0	MEGF8_HUMAN	Multiple epidermal growth factor-like domains protein 8 (Multiple EGF-like domains protein 8) (Epidermal growth factor-like protein 4) (EGF-like protein 4)	MEGF8	ü	ü	û	ü	ü	û
Q12866	MERTK_HUMAN	Tyrosine-protein kinase Mer (EC 2.7.10.1) (Proto-oncogene c-Mer) (Receptor tyrosine kinase MerTK)	MERTK	ü	ü	û	ü	û	û
Q5EB52	MEST_HUMAN	Mesoderm-specific transcript homolog protein (EC 3.-.-.-) (Paternally-expressed gene 1 protein)	MEST	ü	ü	û	û	û	ü
Q9H8H3	MET7A_HUMAN	Methyltransferase-like protein 7A (EC 2.1.1.-) (Protein AAM-B)	METTL7A	ü	ü	ü	ü	ü	ü
Q9GZY8	MFF_HUMAN	Mitochondrial fission factor	MFF	ü	ü	û	û	ü	ü
O95140	MFN2_HUMAN	Mitofusin-2 (EC 3.6.5.-) (Transmembrane GTPase MFN2)	MFN2	ü	ü	ü	ü	ü	ü
Q14728	MFS10_HUMAN	Major facilitator superfamily domain-containing protein 10 (Tetracycline transporter-like protein)	MFSD10	û	ü	ü	ü	ü	ü
O43934	MFS11_HUMAN	UNC93-like protein MFSD11 (Major facilitator superfamily domain-containing protein 11) (Protein ET)	MFSD11	ü	ü	û	ü	ü	ü
Q6NUT3	MFS12_HUMAN	Major facilitator superfamily domain-containing protein 12	MFSD12	û	û	û	û	ü	ü
Q8IWD5	MFS6L_HUMAN	Major facilitator superfamily domain-containing protein 6-like	MFSD6L	û	ü	û	û	û	û
Q9H3U5	MFSD1_HUMAN	Major facilitator superfamily domain-containing protein 1 (Smooth muscle cell-associated protein 4) (SMAP-4)	MFSD1	ü	û	û	ü	ü	ü
Q6N075	MFSD5_HUMAN	Molybdate-anion transporter (Major facilitator superfamily domain-containing protein 5) (Molybdate transporter 2 homolog) (hsMOT2)	MFSD5	û	û	û	ü	ü	ü
Q6ZSS7	MFSD6_HUMAN	Major facilitator superfamily domain-containing protein 6 (Macrophage MHC class I receptor 2 homolog)	MFSD6	ü	ü	ü	ü	ü	ü
Q8NBP5	MFSD9_HUMAN	Major facilitator superfamily domain-containing protein 9	MFSD9	û	û	û	û	ü	û
O43451	MGA_HUMAN	Maltase-glucoamylase, intestinal [Includes: Maltase (EC 3.2.1.20) (Alpha-glucosidase); Glucoamylase (EC 3.2.1.3) (Glucan 1,4-alpha-glucosidase)]	MGAM	ü	û	û	û	û	û
P26572	MGAT1_HUMAN	Alpha-1,3-mannosyl-glycoprotein 2-beta-N-acetylglucosaminyltransferase (EC 2.4.1.101) (N-glycosyl-oligosaccharide-glycoprotein N-acetylglucosaminyltransferase I) (GNT-I) (GlcNAc-T I)	MGAT1	û	ü	û	û	û	û
P10620	MGST1_HUMAN	Microsomal glutathione S-transferase 1 (Microsomal GST-1) (EC 2.5.1.18) (Microsomal GST-I)	MGST1	ü	û	ü	û	ü	û
Q99735	MGST2_HUMAN	Microsomal glutathione S-transferase 2 (Microsomal GST-2) (EC 2.5.1.18) (Glutathione peroxidase MGST2) (EC 1.11.1.-) (Leukotriene C4 synthase MGST2) (EC 4.4.1.20) (Microsomal glutathione S-transferase II) (Microsomal GST-II)	MGST2	ü	ü	ü	ü	ü	ü
O14880	MGST3_HUMAN	Microsomal glutathione S-transferase 3 (Microsomal GST-3) (Glutathione peroxidase MGST3) (EC 1.11.1.-) (LTC4 synthase MGST3) (EC 4.4.1.20) (Microsomal glutathione S-transferase III) (Microsomal GST-III)	MGST3	ü	ü	ü	ü	ü	ü
Q9UQ53	MGT4B_HUMAN	Alpha-1,3-mannosyl-glycoprotein 4-beta-N-acetylglucosaminyltransferase B (EC 2.4.1.145) (N-glycosyl-oligosaccharide-glycoprotein N-acetylglucosaminyltransferase IVb) (GlcNAc-T IVb) (GnT-IVb) (N-acetylglucosaminyltransferase IVb) (UDP-N-acetylglucosamine: alpha-1,3-D-mannoside beta-1,4-N-acetylglucosaminyltransferase IVb)	MGAT4B	ü	û	û	û	û	û
Q09328	MGT5A_HUMAN	Alpha-1,6-mannosylglycoprotein 6-beta-N-acetylglucosaminyltransferase A (EC 2.4.1.155) (Alpha-mannoside beta-1,6-N-acetylglucosaminyltransferase V) (GlcNAc-T V) (GNT-V) (Mannoside acetylglucosaminyltransferase 5) (N-acetylglucosaminyl-transferase V) [Cleaved into: Secreted alpha-1,6-mannosylglycoprotein 6-beta-N-acetylglucosaminyltransferase A (Secreted beta-1,6-N-acetylglucosaminyltransferase V)…	MGAT5	û	ü	û	û	û	û
Q3V5L5	MGT5B_HUMAN	Alpha-1,6-mannosylglycoprotein 6-beta-N-acetylglucosaminyltransferase B (EC 2.4.1.-) (EC 2.4.1.155) (Alpha-mannoside beta-1,6-N-acetylglucosaminyltransferase B) (GlcNAc-T Vb) (GNT-Vb) (hGnTVb) (Mannoside acetylglucosaminyltransferase 5B) (N-acetylglucosaminyl-transferase Vb) (N-acetylglucosaminyltransferase IX) (GNT-IX)	MGAT5B	û	û	û	û	û	ü
Q96PC5	MIA2_HUMAN	Melanoma inhibitory activity protein 2 (MIA protein 2) (CTAGE family member 5 ER export factor) (Cutaneous T-cell lymphoma-associated antigen 5) (Meningioma-expressed antigen 6/11)	MIA2	û	ü	û	û	û	û
Q5TGZ0	MIC10_HUMAN	MICOS complex subunit MIC10 (Mitochondrial inner membrane organizing system protein 1)	MICOS10	ü	ü	û	ü	ü	ü
Q9BUR5	MIC26_HUMAN	MICOS complex subunit MIC26 (Apolipoprotein O) (MICOS complex subunit MIC23) (Protein FAM121B)	APOO	ü	ü	ü	ü	ü	ü
Q8IXI2	MIRO1_HUMAN	Mitochondrial Rho GTPase 1 (MIRO-1) (hMiro-1) (EC 3.6.5.-) (Rac-GTP-binding protein-like protein) (Ras homolog gene family member T1)	RHOT1	ü	ü	ü	ü	ü	ü
Q8IXI1	MIRO2_HUMAN	Mitochondrial Rho GTPase 2 (MIRO-2) (hMiro-2) (EC 3.6.5.-) (Ras homolog gene family member T2)	RHOT2	ü	ü	û	ü	ü	ü
Q96ER9	MITOK_HUMAN	Mitochondrial potassium channel (MITOK) (Coiled-coil domain-containing protein 51)	CCDC51	û	ü	û	ü	û	û
Q9NUT2	MITOS_HUMAN	Mitochondrial potassium channel ATP-binding subunit (ATP-binding cassette sub-family B member 8, mitochondrial) (ABCB8) (Mitochondrial ATP-binding cassette 1) (M-ABC1) (Mitochondrial sulfonylurea-receptor) (MITOSUR)	ABCB8	ü	ü	û	ü	ü	ü
P21741	MK_HUMAN	Midkine (MK) (Amphiregulin-associated protein) (ARAP) (Midgestation and kidney protein) (Neurite outgrowth-promoting factor 2) (Neurite outgrowth-promoting protein)	MDK	û	ü	û	û	ü	û
Q14165	MLEC_HUMAN	Malectin	MLEC	ü	ü	ü	ü	ü	ü
Q15773	MLF2_HUMAN	Myeloid leukemia factor 2 (Myelodysplasia-myeloid leukemia factor 2)	MLF2	û	û	û	û	û	ü
P50281	MMP14_HUMAN	Matrix metalloproteinase-14 (MMP-14) (EC 3.4.24.80) (MMP-X1) (Membrane-type matrix metalloproteinase 1) (MT-MMP 1) (MTMMP1) (Membrane-type-1 matrix metalloproteinase) (MT1-MMP) (MT1MMP)	MMP14	û	ü	û	û	û	û
O75900	MMP23_HUMAN	Matrix metalloproteinase-23 (MMP-23) (EC 3.4.24.-) (Femalysin) (MIFR-1) (Matrix metalloproteinase-21) (MMP-21) (Matrix metalloproteinase-22) (MMP-22) [Cleaved into: Matrix metalloproteinase-23, soluble form]	MMP23B	û	ü	ü	û	û	û
Q02252	MMSA_HUMAN	Methylmalonate-semialdehyde dehydrogenase [acylating], mitochondrial (MMSDH) (Malonate-semialdehyde dehydrogenase [acylating]) (EC 1.2.1.18) (EC 1.2.1.27) (Aldehyde dehydrogenase family 6 member A1)	ALDH6A1	ü	ü	ü	ü	ü	ü
Q9UPX6	MNAR1_HUMAN	Major intrinsically disordered Notch2-binding receptor 1 (Membrane integral NOTCH2-associated receptor 1) (Ubiquitination and mTOR signaling protein)	MINAR1	û	ü	û	û	û	û
Q8TD46	MO2R1_HUMAN	Cell surface glycoprotein CD200 receptor 1 (CD200 cell surface glycoprotein receptor) (Cell surface glycoprotein OX2 receptor 1)	CD200R1	ü	û	û	û	û	û
Q13724	MOGS_HUMAN	Mannosyl-oligosaccharide glucosidase (EC 3.2.1.106) (Processing A-glucosidase I)	MOGS	ü	ü	ü	ü	ü	ü
Q96PD6	MOGT1_HUMAN	2-acylglycerol O-acyltransferase 1 (EC 2.3.1.22) (Acyl-CoA:monoacylglycerol acyltransferase 1) (MGAT1) (Diacylglycerol O-acyltransferase candidate 2) (hDC2) (Diacylglycerol acyltransferase 2-like protein 1) (Monoacylglycerol O-acyltransferase 1)	MOGAT1	û	ü	û	û	û	û
Q86VF5	MOGT3_HUMAN	2-acylglycerol O-acyltransferase 3 (EC 2.3.1.20) (EC 2.3.1.22) (Acyl-CoA:monoacylglycerol acyltransferase 3) (MGAT3) (Diacylglycerol O-acyltransferase candidate 7) (hDC7) (Diacylglycerol acyltransferase 2-like protein 7) (Monoacylglycerol O-acyltransferase 3)	MOGAT3	ü	û	û	û	û	û
P53985	MOT1_HUMAN	Monocarboxylate transporter 1 (MCT 1) (Solute carrier family 16 member 1)	SLC16A1	ü	ü	ü	ü	ü	ü
Q8TF71	MOT10_HUMAN	Monocarboxylate transporter 10 (MCT 10) (Aromatic amino acid transporter 1) (Solute carrier family 16 member 10) (T-type amino acid transporter 1)	SLC16A10	ü	ü	û	ü	û	û
O60669	MOT2_HUMAN	Monocarboxylate transporter 2 (MCT 2) (Solute carrier family 16 member 7)	SLC16A7	ü	ü	û	ü	ü	ü
O15427	MOT4_HUMAN	Monocarboxylate transporter 4 (MCT 4) (Solute carrier family 16 member 3)	SLC16A3	ü	ü	û	ü	ü	ü
P36021	MOT8_HUMAN	Monocarboxylate transporter 8 (MCT 8) (Monocarboxylate transporter 7) (MCT 7) (Solute carrier family 16 member 2) (X-linked PEST-containing transporter)	SLC16A2	ü	û	û	ü	ü	ü
Q00325	MPCP_HUMAN	Phosphate carrier protein, mitochondrial (Phosphate transport protein) (PTP) (Solute carrier family 25 member 3)	SLC25A3	ü	ü	ü	ü	ü	ü
P20645	MPRD_HUMAN	Cation-dependent mannose-6-phosphate receptor (CD Man-6-P receptor) (CD-MPR) (46 kDa mannose 6-phosphate receptor) (MPR 46)	M6PR	ü	ü	ü	ü	ü	ü
P11717	MPRI_HUMAN	Cation-independent mannose-6-phosphate receptor (CI Man-6-P receptor) (CI-MPR) (M6PR) (300 kDa mannose 6-phosphate receptor) (MPR 300) (Insulin-like growth factor 2 receptor) (Insulin-like growth factor II receptor) (IGF-II receptor) (M6P/IGF2 receptor) (M6P/IGF2R) (CD antigen CD222)	IGF2R	ü	ü	ü	ü	ü	ü
O75352	MPU1_HUMAN	Mannose-P-dolichol utilization defect 1 protein (Suppressor of Lec15 and Lec35 glycosylation mutation homolog) (SL15)	MPDU1	ü	û	û	ü	ü	ü
P39210	MPV17_HUMAN	Protein Mpv17	MPV17	ü	ü	ü	ü	ü	ü
O95297	MPZL1_HUMAN	Myelin protein zero-like protein 1 (Protein zero-related)	MPZL1	ü	ü	ü	ü	û	ü
O60487	MPZL2_HUMAN	Myelin protein zero-like protein 2 (Epithelial V-like antigen 1)	MPZL2	û	ü	û	ü	ü	ü
P22897	MRC1_HUMAN	Macrophage mannose receptor 1 (MMR) (C-type lectin domain family 13 member D) (C-type lectin domain family 13 member D-like) (Human mannose receptor) (hMR) (Macrophage mannose receptor 1-like protein 1) (CD antigen CD206)	MRC1	ü	ü	ü	ü	ü	ü
Q9UBG0	MRC2_HUMAN	C-type mannose receptor 2 (C-type lectin domain family 13 member E) (Endocytic receptor 180) (Macrophage mannose receptor 2) (Urokinase-type plasminogen activator receptor-associated protein) (UPAR-associated protein) (Urokinase receptor-associated protein) (CD antigen CD280)	MRC2	ü	ü	ü	ü	ü	ü
Q8TDS7	MRGRD_HUMAN	Mas-related G-protein coupled receptor member D (Beta-alanine receptor) (G-protein coupled receptor TGR7)	MRGPRD	ü	û	û	û	û	û
Q96AM1	MRGRF_HUMAN	Mas-related G-protein coupled receptor member F (Mas-related gene F protein) (G-protein coupled receptor 140) (G-protein coupled receptor 168)	MRGPRF	ü	ü	ü	ü	ü	ü
P33527	MRP1_HUMAN	Multidrug resistance-associated protein 1 (EC 7.6.2.2) (ATP-binding cassette sub-family C member 1) (Glutathione-S-conjugate-translocating ATPase ABCC1) (EC 7.6.2.3) (Leukotriene C(4) transporter) (LTC4 transporter)	ABCC1	ü	ü	û	ü	ü	ü
O15438	MRP3_HUMAN	ATP-binding cassette sub-family C member 3 (EC 7.6.2.-) (EC 7.6.2.2) (EC 7.6.2.3) (Canalicular multispecific organic anion transporter 2) (Multi-specific organic anion transporter D) (MOAT-D) (Multidrug resistance-associated protein 3)	ABCC3	ü	û	û	û	û	ü
O15440	MRP5_HUMAN	Multidrug resistance-associated protein 5 (ATP-binding cassette sub-family C member 5) (Multi-specific organic anion transporter C) (MOAT-C) (SMRP) (pABC11)	ABCC5	û	ü	û	û	û	ü
O95255	MRP6_HUMAN	ATP-binding cassette sub-family C member 6 (EC 7.6.2.-) (EC 7.6.2.3) (Anthracycline resistance-associated protein) (Multi-specific organic anion transporter E) (MOAT-E) (Multidrug resistance-associated protein 6)	ABCC6	û	û	û	ü	û	ü
Q9HD23	MRS2_HUMAN	Magnesium transporter MRS2 homolog, mitochondrial (MRS2-like protein)	MRS2	û	û	ü	ü	û	ü
Q96HJ5	MS4A3_HUMAN	Membrane-spanning 4-domains subfamily A member 3 (CD20 antigen-like protein) (Hematopoietic-specific transmembrane protein 4) (HTm4)	MS4A3	ü	û	û	û	û	û
Q15800	MSMO1_HUMAN	Methylsterol monooxygenase 1 (EC 1.14.18.9) (C-4 methylsterol oxidase) (Sterol-C4-methyl oxidase)	MSMO1	û	ü	û	û	û	û
P21757	MSRE_HUMAN	Macrophage scavenger receptor types I and II (Macrophage acetylated LDL receptor I and II) (Scavenger receptor class A member 1) (CD antigen CD204)	MSR1	ü	ü	ü	ü	ü	ü
Q9NZJ7	MTCH1_HUMAN	Mitochondrial carrier homolog 1 (Presenilin-associated protein)	MTCH1	ü	ü	ü	ü	ü	ü
Q13505	MTX1_HUMAN	Metaxin-1 (Mitochondrial outer membrane import complex protein 1)	MTX1	ü	ü	ü	ü	ü	ü
Q9UKN1	MUC12_HUMAN	Mucin-12 (MUC-12) (Mucin-11) (MUC-11)	MUC12	û	û	û	û	ü	û
Q8WXI7	MUC16_HUMAN	Mucin-16 (MUC-16) (Ovarian cancer-related tumor marker CA125) (CA-125) (Ovarian carcinoma antigen CA125)	MUC16	û	ü	û	û	ü	û
P43121	MUC18_HUMAN	Cell surface glycoprotein MUC18 (Cell surface glycoprotein P1H12) (Melanoma cell adhesion molecule) (Melanoma-associated antigen A32) (Melanoma-associated antigen MUC18) (S-endo 1 endothelial-associated antigen) (CD antigen CD146)	MCAM	ü	ü	ü	ü	ü	ü
Q9H195	MUC3B_HUMAN	Mucin-3B (MUC-3B) (Intestinal mucin-3B) (Fragments)	MUC3B	ü	û	û	û	û	û
Q9ULC0	MUCEN_HUMAN	Endomucin (Endomucin-2) (Gastric cancer antigen Ga34) (Mucin-14) (MUC-14)	EMCN	û	ü	û	û	ü	û
P84157	MXRA7_HUMAN	Matrix-remodeling-associated protein 7	MXRA7	ü	ü	ü	ü	ü	ü
Q9BRK3	MXRA8_HUMAN	Matrix remodeling-associated protein 8 (Limitrin)	MXRA8	û	û	û	û	û	ü
Q96S97	MYADM_HUMAN	Myeloid-associated differentiation marker (Protein SB135)	MYADM	ü	ü	ü	ü	ü	ü
Q96QE2	MYCT_HUMAN	Proton myo-inositol cotransporter (H(+)-myo-inositol cotransporter) (Hmit) (H(+)-myo-inositol symporter) (Solute carrier family 2 member 13)	SLC2A13	ü	ü	ü	ü	û	ü
Q9NZM1	MYOF_HUMAN	Myoferlin (Fer-1-like protein 3)	MYOF	ü	ü	ü	û	ü	ü
Q6NSJ0	MYORG_HUMAN	Myogenesis-regulating glycosidase (EC 3.2.1.-) (Uncharacterized family 31 glucosidase KIAA1161)	MYORG	ü	û	û	ü	û	û
P25189	MYP0_HUMAN	Myelin protein P0 (Myelin peripheral protein) (MPP) (Myelin protein zero)	MPZ	ü	û	û	ü	û	û
P60201	MYPR_HUMAN	Myelin proteolipid protein (PLP) (Lipophilin)	PLP1	ü	û	ü	û	ü	û
Q02083	NAAA_HUMAN	N-acylethanolamine-hydrolyzing acid amidase (EC 3.5.1.60) (Acid ceramidase-like protein) (Acylsphingosine deacylase NAAA) (EC 3.5.1.23) (N-acylsphingosine amidohydrolase-like) (ASAH-like protein) [Cleaved into: N-acylethanolamine-hydrolyzing acid amidase subunit alpha; N-acylethanolamine-hydrolyzing acid amidase subunit beta]	NAAA	ü	ü	û	ü	ü	ü
P32418	NAC1_HUMAN	Sodium/calcium exchanger 1 (Na(+)/Ca(2+)-exchange protein 1) (Solute carrier family 8 member 1)	SLC8A1	û	û	û	û	û	ü
Q9UPR5	NAC2_HUMAN	Sodium/calcium exchanger 2 (Na(+)/Ca(2+)-exchange protein 2) (Solute carrier family 8 member 2)	SLC8A2	û	ü	ü	ü	ü	ü
P57103	NAC3_HUMAN	Sodium/calcium exchanger 3 (Na(+)/Ca(2+)-exchange protein 3) (Solute carrier family 8 member 3)	SLC8A3	û	û	û	ü	û	û
Q58DX5	NADL2_HUMAN	Inactive N-acetylated-alpha-linked acidic dipeptidase-like protein 2 (NAALADase L2)	NAALADL2	ü	û	û	û	ü	ü
Q9UK23	NAGPA_HUMAN	N-acetylglucosamine-1-phosphodiester alpha-N-acetylglucosaminidase (EC 3.1.4.45) (Mannose 6-phosphate-uncovering enzyme) (Phosphodiester alpha-GlcNAcase)	NAGPA	û	û	û	û	û	ü
Q53FP2	NACHO_HUMAN	Novel acetylcholine receptor chaperone	TMEM35A	û	ü	ü	ü	û	ü
Q9Y3Q0	NALD2_HUMAN	N-acetylated-alpha-linked acidic dipeptidase 2 (EC 3.4.17.21) (Glutamate carboxypeptidase III) (GCPIII) (N-acetylated-alpha-linked acidic dipeptidase II) (NAALADase II)	NAALAD2	ü	û	û	ü	û	ü
Q8WUY8	NAT14_HUMAN	N-acetyltransferase 14 (EC 2.3.1.-) (K562 cell-derived leucine-zipper-like protein 1)	NAT14	û	ü	û	û	û	ü
Q9UHQ9	NB5R1_HUMAN	NADH-cytochrome b5 reductase 1 (b5R.1) (EC 1.6.2.2) (Humb5R2) (NAD(P)H:quinone oxidoreductase type 3 polypeptide A2)	CYB5R1	ü	ü	ü	ü	ü	ü
P13591	NCAM1_HUMAN	Neural cell adhesion molecule 1 (N-CAM-1) (NCAM-1) (CD antigen CD56)	NCAM1	ü	ü	ü	ü	ü	ü
O15394	NCAM2_HUMAN	Neural cell adhesion molecule 2 (N-CAM-2) (NCAM-2)	NCAM2	ü	û	ü	ü	û	ü
Q6PIU2	NCEH1_HUMAN	Neutral cholesterol ester hydrolase 1 (NCEH) (EC 3.1.1.-) (Arylacetamide deacetylase-like 1)	NCEH1	ü	ü	ü	ü	ü	ü
O60721	NCKX1_HUMAN	Sodium/potassium/calcium exchanger 1 (Na(+)/K(+)/Ca(2+)-exchange protein 1) (Retinal rod Na-Ca+K exchanger) (Solute carrier family 24 member 1)	SLC24A1	û	û	û	û	û	ü
Q9UI40	NCKX2_HUMAN	Sodium/potassium/calcium exchanger 2 (Na(+)/K(+)/Ca(2+)-exchange protein 2) (Retinal cone Na-Ca+K exchanger) (Solute carrier family 24 member 2)	SLC24A2	ü	û	û	ü	ü	ü
Q969V3	NCLN_HUMAN	Nicalin (Nicastrin-like protein)	NCLN	ü	ü	ü	ü	ü	ü
Q6J4K2	NCLX_HUMAN	Mitochondrial sodium/calcium exchanger protein (Na(+)/K(+)/Ca(2+)-exchange protein 6) (Sodium/calcium exchanger protein, mitochondrial) (Sodium/potassium/calcium exchanger 6) (Solute carrier family 24 member 6) (Solute carrier family 8 member B1)	SLC8B1	ü	û	û	û	û	û
P16435	NCPR_HUMAN	NADPH--cytochrome P450 reductase (CPR) (P450R) (EC 1.6.2.4)	POR	ü	ü	ü	ü	ü	ü
Q9BTX1	NDC1_HUMAN	Nucleoporin NDC1 (hNDC1) (Transmembrane protein 48)	NDC1	ü	ü	ü	ü	ü	û
O15239	NDUA1_HUMAN	NADH dehydrogenase [ubiquinone] 1 alpha subcomplex subunit 1 (Complex I-MWFE) (CI-MWFE) (NADH-ubiquinone oxidoreductase MWFE subunit)	NDUFA1	ü	û	û	ü	ü	ü
O95167	NDUA3_HUMAN	NADH dehydrogenase [ubiquinone] 1 alpha subcomplex subunit 3 (Complex I-B9) (CI-B9) (NADH-ubiquinone oxidoreductase B9 subunit)	NDUFA3	û	ü	ü	ü	û	û
O00483	NDUA4_HUMAN	Cytochrome c oxidase subunit NDUFA4 (Complex I-MLRQ) (CI-MLRQ) (NADH-ubiquinone oxidoreductase MLRQ subunit)	NDUFA4	ü	ü	û	ü	ü	û
Q86Y39	NDUAB_HUMAN	NADH dehydrogenase [ubiquinone] 1 alpha subcomplex subunit 11 (Complex I-B14.7) (CI-B14.7) (NADH-ubiquinone oxidoreductase subunit B14.7)	NDUFA11	ü	ü	ü	ü	ü	ü
Q9P0J0	NDUAD_HUMAN	NADH dehydrogenase [ubiquinone] 1 alpha subcomplex subunit 13 (Cell death regulatory protein GRIM-19) (Complex I-B16.6) (CI-B16.6) (Gene associated with retinoic and interferon-induced mortality 19 protein) (GRIM-19) (Gene associated with retinoic and IFN-induced mortality 19 protein) (NADH-ubiquinone oxidoreductase B16.6 subunit)	NDUFA13	ü	ü	ü	ü	ü	ü
O43676	NDUB3_HUMAN	NADH dehydrogenase [ubiquinone] 1 beta subcomplex subunit 3 (Complex I-B12) (CI-B12) (NADH-ubiquinone oxidoreductase B12 subunit)	NDUFB3	ü	ü	ü	û	ü	ü
O95168	NDUB4_HUMAN	NADH dehydrogenase [ubiquinone] 1 beta subcomplex subunit 4 (Complex I-B15) (CI-B15) (NADH-ubiquinone oxidoreductase B15 subunit)	NDUFB4	û	ü	ü	ü	ü	ü
O43674	NDUB5_HUMAN	NADH dehydrogenase [ubiquinone] 1 beta subcomplex subunit 5, mitochondrial (Complex I-SGDH) (CI-SGDH) (NADH-ubiquinone oxidoreductase SGDH subunit)	NDUFB5	ü	û	ü	ü	ü	ü
O95139	NDUB6_HUMAN	NADH dehydrogenase [ubiquinone] 1 beta subcomplex subunit 6 (Complex I-B17) (CI-B17) (NADH-ubiquinone oxidoreductase B17 subunit)	NDUFB6	ü	ü	ü	ü	ü	ü
O95169	NDUB8_HUMAN	NADH dehydrogenase [ubiquinone] 1 beta subcomplex subunit 8, mitochondrial (Complex I-ASHI) (CI-ASHI) (NADH-ubiquinone oxidoreductase ASHI subunit)	NDUFB8	ü	ü	ü	ü	ü	ü
Q9NX14	NDUBB_HUMAN	NADH dehydrogenase [ubiquinone] 1 beta subcomplex subunit 11, mitochondrial (Complex I-ESSS) (CI-ESSS) (NADH-ubiquinone oxidoreductase ESSS subunit) (Neuronal protein 17.3) (Np17.3) (p17.3)	NDUFB11	ü	ü	ü	ü	ü	ü
O95298	NDUC2_HUMAN	NADH dehydrogenase [ubiquinone] 1 subunit C2 (Complex I-B14.5b) (CI-B14.5b) (Human lung cancer oncogene 1 protein) (HLC-1) (NADH-ubiquinone oxidoreductase subunit B14.5b)	NDUFC2	ü	ü	ü	ü	ü	ü
E9PQ53	NDUCR_HUMAN	NADH dehydrogenase [ubiquinone] 1 subunit C2, isoform 2 (NDUFC2-KCTD14 readthrough transcript protein)	NDUFC2-KCTD14	ü	ü	ü	û	û	ü
Q15223	NECT1_HUMAN	Nectin-1 (Herpes virus entry mediator C) (Herpesvirus entry mediator C) (HveC) (Herpesvirus Ig-like receptor) (HIgR) (Nectin cell adhesion molecule 1) (Poliovirus receptor-related protein 1) (CD antigen CD111)	NECTIN1	ü	ü	û	û	ü	û
Q92692	NECT2_HUMAN	Nectin-2 (Herpes virus entry mediator B) (Herpesvirus entry mediator B) (HveB) (Nectin cell adhesion molecule 2) (Poliovirus receptor-related protein 2) (CD antigen CD112)	NECTIN2	û	ü	û	ü	û	û
Q9NQS3	NECT3_HUMAN	Nectin-3 (CDw113) (Nectin cell adhesion molecule 3) (Poliovirus receptor-related protein 3) (CD antigen CD113)	NECTIN3	ü	û	û	û	û	ü
O14524	NEMP1_HUMAN	Nuclear envelope integral membrane protein 1	NEMP1	ü	û	û	ü	ü	ü
A6NFY4	NEMP2_HUMAN	Nuclear envelope integral membrane protein 2	NEMP2	û	û	û	û	û	ü
Q92859	NEO1_HUMAN	Neogenin (Immunoglobulin superfamily DCC subclass member 2)	NEO1	ü	ü	û	û	û	û
P08473	NEP_HUMAN	Neprilysin (EC 3.4.24.11) (Atriopeptidase) (Common acute lymphocytic leukemia antigen) (CALLA) (Enkephalinase) (Neutral endopeptidase 24.11) (NEP) (Neutral endopeptidase) (Skin fibroblast elastase) (SFE) (CD antigen CD10)	MME	û	ü	û	û	û	û
O95631	NET1_HUMAN	Netrin-1 (Epididymis tissue protein Li 131P)	NTN1	û	û	û	û	ü	û
Q9HB63	NET4_HUMAN	Netrin-4 (Beta-netrin) (Hepar-derived netrin-like protein)	NTN4	û	û	û	ü	û	ü
Q99519	NEUR1_HUMAN	Sialidase-1 (EC 3.2.1.18) (Acetylneuraminyl hydrolase) (G9 sialidase) (Lysosomal sialidase) (N-acetyl-alpha-neuraminidase 1)	NEU1	ü	ü	û	û	û	û
O94856	NFASC_HUMAN	Neurofascin	NFASC	ü	ü	ü	ü	ü	ü
Q9BT67	NFIP1_HUMAN	NEDD4 family-interacting protein 1 (Breast cancer-associated protein SGA-1M) (NEDD4 WW domain-binding protein 5) (Putative MAPK-activating protein PM13) (Putative NF-kappa-B-activating protein 164) (Putative NFKB and MAPK-activating protein)	NDFIP1	û	û	û	ü	û	ü
Q6ZNB6	NFXL1_HUMAN	NF-X1-type zinc finger protein NFXL1 (Ovarian zinc finger protein) (hOZFP)	NFXL1	û	û	û	û	ü	û
Q5JS37	NHLC3_HUMAN	NHL repeat-containing protein 3	NHLRC3	û	û	û	û	û	ü
Q92542	NICA_HUMAN	Nicastrin	NCSTN	ü	ü	ü	ü	ü	ü
Q92982	NINJ1_HUMAN	Ninjurin-1 (Nerve injury-induced protein 1) [Cleaved into: Secreted ninjurin-1 (Soluble ninjurin-1)]	NINJ1	û	ü	û	û	û	û
Q7RTP0	NIPA1_HUMAN	Magnesium transporter NIPA1 (Non-imprinted in Prader-Willi/Angelman syndrome region protein 1) (Spastic paraplegia 6 protein)	NIPA1	û	û	û	û	ü	ü
Q8N2Q7	NLGN1_HUMAN	Neuroligin-1	NLGN1	û	û	ü	û	û	û
Q8NFZ3	NLGNY_HUMAN	Neuroligin-4, Y-linked (Neuroligin Y)	NLGN4Y	û	û	ü	û	û	û
Q12879	NMDE1_HUMAN	Glutamate receptor ionotropic, NMDA 2A (GluN2A) (Glutamate [NMDA] receptor subunit epsilon-1) (N-methyl D-aspartate receptor subtype 2A) (NMDAR2A) (NR2A) (hNR2A)	GRIN2A	û	û	û	û	ü	û
Q9C002	NMES1_HUMAN	Normal mucosa of esophagus-specific gene 1 protein (Protein FOAP-11)	NMES1	û	û	û	ü	û	û
Q9HB89	NMUR1_HUMAN	Neuromedin-U receptor 1 (NMU-R1) (G-protein coupled receptor 66) (G-protein coupled receptor FM-3)	NMUR1	ü	û	û	û	û	û
Q8IW45	NNRD_HUMAN	ATP-dependent (S)-NAD(P)H-hydrate dehydratase (EC 4.2.1.93) (ATP-dependent NAD(P)HX dehydratase) (Carbohydrate kinase domain-containing protein) (NAD(P)HX dehydratase)	NAXD	ü	ü	ü	ü	ü	ü
Q13423	NNTM_HUMAN	NAD(P) transhydrogenase, mitochondrial (EC 7.1.1.1) (Nicotinamide nucleotide transhydrogenase) (Pyridine nucleotide transhydrogenase)	NNT	ü	ü	ü	ü	ü	ü
Q9Y5S8	NOX1_HUMAN	NADPH oxidase 1 (NOX-1) (EC 1.-.-.-) (Mitogenic oxidase 1) (MOX-1) (NADH/NADPH mitogenic oxidase subunit P65-MOX) (NOH-1)	NOX1	û	û	û	ü	û	û
Q9H841	NPAL2_HUMAN	NIPA-like protein 2	NIPAL2	û	û	û	û	ü	ü
Q6P499	NPAL3_HUMAN	NIPA-like protein 3	NIPAL3	û	û	û	û	ü	û
O15118	NPC1_HUMAN	NPC intracellular cholesterol transporter 1 (Niemann-Pick C1 protein)	NPC1	ü	ü	ü	ü	ü	ü
Q9UHC9	NPCL1_HUMAN	NPC1-like intracellular cholesterol transporter 1 (Niemann-Pick C1-like protein 1)	NPC1L1	û	û	ü	û	ü	û
Q9NQX5	NPDC1_HUMAN	Neural proliferation differentiation and control protein 1 (NPDC-1)	NPDC1	ü	ü	ü	ü	ü	ü
Q9Y639	NPTN_HUMAN	Neuroplastin (Stromal cell-derived receptor 1) (SDR-1)	NPTN	ü	ü	ü	ü	ü	ü
O95502	NPTXR_HUMAN	Neuronal pentraxin receptor	NPTXR	û	ü	û	û	ü	ü
P01303	NPY_HUMAN	Pro-neuropeptide Y [Cleaved into: Neuropeptide Y (Neuropeptide tyrosine) (NPY); C-flanking peptide of NPY (CPON)]	NPY	ü	û	ü	û	û	û
P25929	NPY1R_HUMAN	Neuropeptide Y receptor type 1 (NPY1-R)	NPY1R	ü	û	û	û	û	û
Q99463	NPY6R_HUMAN	Putative neuropeptide Y receptor type 6 (NPY6-R) (NPY Y1-like receptor) (Putative pancreatic polypeptide receptor 2) (PP2)	NPY6R	û	û	û	û	ü	û
P49281	NRAM2_HUMAN	Natural resistance-associated macrophage protein 2 (NRAMP 2) (Divalent cation transporter 1) (Divalent metal transporter 1) (DMT-1) (Solute carrier family 11 member 2)	SLC11A2	ü	ü	û	ü	ü	ü
Q92823	NRCAM_HUMAN	Neuronal cell adhesion molecule (Nr-CAM) (Neuronal surface protein Bravo) (hBravo) (NgCAM-related cell adhesion molecule) (Ng-CAM-related)	NRCAM	ü	ü	û	ü	ü	ü
Q8IXM6	NRM_HUMAN	Nurim (Nuclear envelope membrane protein) (Nuclear rim protein)	NRM	û	ü	û	û	ü	ü
O14786	NRP1_HUMAN	Neuropilin-1 (Vascular endothelial cell growth factor 165 receptor) (CD antigen CD304)	NRP1	ü	ü	ü	ü	ü	ü
O60462	NRP2_HUMAN	Neuropilin-2 (Vascular endothelial cell growth factor 165 receptor 2)	NRP2	û	ü	û	û	û	û
Q9ULB1	NRX1A_HUMAN	Neurexin-1 (Neurexin I-alpha) (Neurexin-1-alpha)	NRXN1	û	ü	û	û	ü	û
P58400	NRX1B_HUMAN	Neurexin-1-beta (Neurexin I-beta)	NRXN1	û	ü	û	û	ü	ü
Q9HDB5	NRX3B_HUMAN	Neurexin-3-beta (Neurexin III-beta) [Cleaved into: Neurexin-3-beta, soluble form; Neurexin-3-beta, C-terminal fragment (NRXN3-CTF)]	NRXN3	û	ü	û	û	û	û
Q15738	NSDHL_HUMAN	Sterol-4-alpha-carboxylate 3-dehydrogenase, decarboxylating (EC 1.1.1.170) (Protein H105e3)	NSDHL	ü	ü	ü	û	ü	ü
Q9Y328	NSG2_HUMAN	Neuronal vesicle trafficking-associated protein 2 (Neuron-specific protein family member 2) (Protein p19) (Hmp19)	NSG2	û	ü	û	û	û	û
Q9NY59	NSMA2_HUMAN	Sphingomyelin phosphodiesterase 3 (EC 3.1.4.12) (Neutral sphingomyelinase 2) (nSMase-2) (nSMase2) (Neutral sphingomyelinase II)	SMPD3	û	ü	û	û	ü	ü
Q9NXE4	NSMA3_HUMAN	Sphingomyelin phosphodiesterase 4 (EC 3.1.4.12) (Neutral sphingomyelinase 3) (nSMase-3) (nSMase3) (Neutral sphingomyelinase III)	SMPD4	û	ü	ü	û	û	ü
Q96EP9	NTCP4_HUMAN	Sodium/bile acid cotransporter 4 (Na(+)/bile acid cotransporter 4) (Solute carrier family 10 member 4)	SLC10A4	û	ü	ü	ü	ü	ü
Q0GE19	NTCP7_HUMAN	Sodium/bile acid cotransporter 7 (Na(+)/bile acid cotransporter 7) (Solute carrier family 10 member 7)	SLC10A7	û	û	û	ü	ü	û
P04629	NTRK1_HUMAN	High affinity nerve growth factor receptor (EC 2.7.10.1) (Neurotrophic tyrosine kinase receptor type 1) (TRK1-transforming tyrosine kinase protein) (Tropomyosin-related kinase A) (Tyrosine kinase receptor) (Tyrosine kinase receptor A) (Trk-A) (gp140trk) (p140-TrkA)	NTRK1	û	ü	û	û	û	û
Q16620	NTRK2_HUMAN	BDNF/NT-3 growth factors receptor (EC 2.7.10.1) (GP145-TrkB) (Trk-B) (Neurotrophic tyrosine kinase receptor type 2) (TrkB tyrosine kinase) (Tropomyosin-related kinase B)	NTRK2	ü	û	ü	ü	ü	ü
Q16288	NTRK3_HUMAN	NT-3 growth factor receptor (EC 2.7.10.1) (GP145-TrkC) (Trk-C) (Neurotrophic tyrosine kinase receptor type 3) (TrkC tyrosine kinase)	NTRK3	ü	û	û	û	û	ü
P03886	NU1M_HUMAN	NADH-ubiquinone oxidoreductase chain 1 (EC 7.1.1.2) (NADH dehydrogenase subunit 1)	MT-ND1	ü	ü	ü	ü	ü	ü
P03891	NU2M_HUMAN	NADH-ubiquinone oxidoreductase chain 2 (EC 7.1.1.2) (NADH dehydrogenase subunit 2)	MT-ND2	ü	ü	ü	ü	ü	ü
P03897	NU3M_HUMAN	NADH-ubiquinone oxidoreductase chain 3 (EC 7.1.1.2) (NADH dehydrogenase subunit 3)	MT-ND3	ü	ü	ü	ü	ü	ü
P03901	NU4LM_HUMAN	NADH-ubiquinone oxidoreductase chain 4L (EC 7.1.1.2) (NADH dehydrogenase subunit 4L)	MT-ND4L	ü	ü	ü	ü	ü	ü
P03905	NU4M_HUMAN	NADH-ubiquinone oxidoreductase chain 4 (EC 7.1.1.2) (NADH dehydrogenase subunit 4)	MT-ND4	ü	ü	ü	ü	ü	ü
P03915	NU5M_HUMAN	NADH-ubiquinone oxidoreductase chain 5 (EC 7.1.1.2) (NADH dehydrogenase subunit 5)	MT-ND5	ü	ü	ü	ü	ü	ü
P03923	NU6M_HUMAN	NADH-ubiquinone oxidoreductase chain 6 (EC 7.1.1.2) (NADH dehydrogenase subunit 6)	MT-ND6	ü	ü	ü	ü	ü	ü
Q9NRX3	NUA4L_HUMAN	NADH dehydrogenase [ubiquinone] 1 alpha subcomplex subunit 4-like 2 (NADH-ubiquinone oxidoreductase MLRQ subunit homolog) (NUOMS)	NDUFA4L2	ü	ü	ü	ü	ü	ü
P80303	NUCB2_HUMAN	Nucleobindin-2 (DNA-binding protein NEFA) (Epididymis secretory protein Li 109) (Gastric cancer antigen Zg4) (Prepronesfatin) [Cleaved into: Nesfatin-1]	NUCB2	ü	ü	ü	ü	ü	ü
Q969Y0	NXPE3_HUMAN	NXPE family member 3 (Protein FAM55C)	NXPE3	û	û	û	û	ü	û
Q8NGA6	O10H5_HUMAN	Olfactory receptor 10H5 (Olfactory receptor OR19-25) (Olfactory receptor OR19-26)	OR10H5	û	ü	û	û	û	û
P58182	O12D2_HUMAN	Olfactory receptor 12D2 (Hs6M1-20) (Olfactory receptor OR6-28)	OR12D2	û	û	û	û	û	ü
Q96R54	O14A2_HUMAN	Olfactory receptor 14A2 (Olfactory receptor 5AX1) (Olfactory receptor OR1-31)	OR14A2	û	û	ü	û	û	û
Q8NH02	O2T29_HUMAN	Olfactory receptor 2T29	OR2T29	û	û	û	û	û	ü
Q8NH64	O51A7_HUMAN	Olfactory receptor 51A7 (Olfactory receptor OR11-27)	OR51A7	ü	û	û	û	û	û
Q8NGF4	O5AP2_HUMAN	Olfactory receptor 5AP2	OR5AP2	û	û	û	û	û	ü
Q8NGC0	O5AU1_HUMAN	Olfactory receptor 5AU1 (Olfactory receptor OR14-38)	OR5AU1	û	û	ü	û	û	û
O15243	OBRG_HUMAN	Leptin receptor gene-related protein (Endospanin-1) (Leptin receptor overlapping transcript protein) (OB-R gene-related protein) (OB-RGRP)	LEPROT	ü	û	û	û	û	û
Q5SWX8	ODR4_HUMAN	Protein odr-4 homolog (hODR-4) (LAG1-interacting protein) (Transactivated by transforming growth factor beta protein 1)	ODR4	ü	ü	û	û	û	ü
Q96E52	OMA1_HUMAN	Metalloendopeptidase OMA1, mitochondrial (EC 3.4.24.-) (Metalloprotease-related protein 1) (MPRP-1) (Overlapping with the m-AAA protease 1 homolog)	OMA1	ü	ü	û	ü	ü	ü
P34982	OR1D2_HUMAN	Olfactory receptor 1D2 (Olfactory receptor 17-4) (OR17-4) (Olfactory receptor OR17-6) (Olfactory receptor-like protein HGMP07E)	OR1D2	û	û	û	û	ü	û
Q96R84	OR1F2_HUMAN	Putative olfactory receptor 1F2 (OLFmf2)	OR1F2P	û	û	û	ü	û	û
Q8NH94	OR1L1_HUMAN	Olfactory receptor 1L1 (Olfactory receptor 1L2) (Olfactory receptor 9-C) (OR9-C) (Olfactory receptor OR9-27)	OR1L1	û	ü	û	û	û	û
Q8NGR5	OR1L4_HUMAN	Olfactory receptor 1L4 (OST046) (Olfactory receptor 1L5) (Olfactory receptor 9-E) (OR9-E) (Olfactory receptor OR9-29)	OR1L4	û	ü	û	û	û	û
Q8NGZ4	OR2G3_HUMAN	Olfactory receptor 2G3 (Olfactory receptor OR1-33)	OR2G3	û	û	ü	û	û	û
Q8NG80	OR2L5_HUMAN	Olfactory receptor 2L5 (Olfactory receptor 2L11) (Olfactory receptor OR1-53)	OR2L5	û	û	û	û	û	ü
P47893	OR3A2_HUMAN	Olfactory receptor 3A2 (Olfactory receptor 17-228) (OR17-228) (Olfactory receptor OR17-14)	OR3A2	û	û	û	û	ü	ü
Q8NH37	OR4C3_HUMAN	Olfactory receptor 4C3 (Olfactory receptor OR11-98)	OR4C3	û	û	û	û	û	ü
Q6IEV9	OR4CB_HUMAN	Olfactory receptor 4C11 (Olfactory receptor OR11-136)	OR4C11	û	û	ü	û	û	û
Q15615	OR4D1_HUMAN	Olfactory receptor 4D1 (Olfactory receptor 4D3) (Olfactory receptor TPCR16)	OR4D1	û	ü	û	û	û	û
Q8NGJ1	OR4D6_HUMAN	Olfactory receptor 4D6 (Olfactory receptor OR11-250)	OR4D6	û	ü	û	û	û	û
Q8NGE8	OR4D9_HUMAN	Olfactory receptor 4D9 (Olfactory receptor OR11-253)	OR4D9	ü	û	ü	û	û	ü
Q8NH49	OR4X1_HUMAN	Olfactory receptor 4X1 (Olfactory receptor OR11-104)	OR4X1	û	ü	û	û	û	û
Q8NGP3	OR5M9_HUMAN	Olfactory receptor 5M9 (Olfactory receptor OR11-190)	OR5M9	û	û	û	û	ü	û
O76099	OR7C1_HUMAN	Olfactory receptor 7C1 (Olfactory receptor 7C4) (Olfactory receptor OR19-16) (Olfactory receptor TPCR86)	OR7C1	û	û	û	û	ü	û
Q8WZ84	OR8D1_HUMAN	Olfactory receptor 8D1 (OST004) (Olfactory receptor 8D3) (Olfactory receptor OR11-301) (Olfactory receptor-like protein JCG9)	OR8D1	û	û	û	û	ü	û
Q8NGG4	OR8H1_HUMAN	Olfactory receptor 8H1 (Olfactory receptor OR11-180)	OR8H1	û	ü	û	û	û	û
Q8NGU1	OR9A1_HUMAN	Putative olfactory receptor 9A1 (HSHTPRX06)	OR9A1P	û	û	û	û	ü	û
Q9P0S3	ORML1_HUMAN	ORM1-like protein 1 (Adoplin-1)	ORMDL1	û	ü	û	ü	û	ü
Q8N138	ORML3_HUMAN	ORM1-like protein 3	ORMDL3	û	û	ü	û	û	ü
Q13438	OS9_HUMAN	Protein OS-9 (Amplified in osteosarcoma 9)	OS9	û	ü	û	ü	ü	ü
Q9BZF1	OSBL8_HUMAN	Oxysterol-binding protein-related protein 8 (ORP-8) (OSBP-related protein 8)	OSBPL8	ü	ü	û	û	û	ü
Q99650	OSMR_HUMAN	Oncostatin-M-specific receptor subunit beta (Interleukin-31 receptor subunit beta) (IL-31 receptor subunit beta) (IL-31R subunit beta) (IL-31R-beta) (IL-31RB)	OSMR	ü	ü	û	ü	ü	ü
P0C6T2	OST4_HUMAN	Dolichyl-diphosphooligosaccharide--protein glycosyltransferase subunit 4	OST4	ü	ü	ü	ü	ü	ü
P39656	OST48_HUMAN	Dolichyl-diphosphooligosaccharide--protein glycosyltransferase 48 kDa subunit (DDOST 48 kDa subunit) (Oligosaccharyl transferase 48 kDa subunit)	DDOST	ü	ü	ü	ü	ü	ü
Q9NRP0	OSTC_HUMAN	Oligosaccharyltransferase complex subunit OSTC (Hydrophobic protein HSF-28)	OSTC	ü	ü	ü	ü	ü	ü
Q86WC4	OSTM1_HUMAN	Osteopetrosis-associated transmembrane protein 1 (Chloride channel 7 beta subunit)	OSTM1	ü	ü	û	ü	û	ü
Q7RTM1	OTOP1_HUMAN	Proton channel OTOP1 (Otopetrin-1) (hOtop1)	OTOP1	ü	û	û	û	û	û
Q7RTS5	OTOP3_HUMAN	Proton channel OTOP3 (Otopetrin-3)	OTOP3	û	ü	û	û	û	û
Q9NUU6	OTULL_HUMAN	Inactive ubiquitin thioesterase OTULINL	OTULINL	û	û	û	ü	û	ü
O43613	OX1R_HUMAN	Orexin receptor type 1 (Ox-1-R) (Ox1-R) (Ox1R) (Hypocretin receptor type 1)	HCRTR1	û	û	û	û	ü	û
P41217	OX2G_HUMAN	OX-2 membrane glycoprotein (CD antigen CD200)	CD200	ü	ü	ü	ü	ü	ü
Q15070	OXA1L_HUMAN	Mitochondrial inner membrane protein OXA1L (Hsa) (OXA1Hs) (Oxidase assembly 1-like protein) (OXA1-like protein)	OXA1L	ü	ü	û	ü	ü	ü
Q5VU65	P210L_HUMAN	Nuclear pore membrane glycoprotein 210-like (Nucleoporin 210 kDa-like) (Nucleoporin Nup210-like)	NUP210L	û	ü	û	û	û	û
Q99571	P2RX4_HUMAN	P2X purinoceptor 4 (P2X4) (ATP receptor) (Purinergic receptor)	P2RX4	ü	ü	ü	ü	ü	ü
Q93086	P2RX5_HUMAN	P2X purinoceptor 5 (P2X5) (ATP receptor) (Purinergic receptor)	P2RX5	û	ü	û	û	û	û
O15547	P2RX6_HUMAN	P2X purinoceptor 6 (P2X6) (ATP receptor) (P2XM) (Purinergic receptor) (Purinergic receptor P2X-like 1)	P2RX6	û	ü	û	û	û	û
Q99572	P2RX7_HUMAN	P2X purinoceptor 7 (P2X7) (ATP receptor) (P2Z receptor) (Purinergic receptor)	P2RX7	ü	û	û	ü	û	û
P47900	P2RY1_HUMAN	P2Y purinoceptor 1 (P2Y1) (ADP receptor) (Purinergic receptor)	P2RY1	û	û	û	ü	û	û
P51582	P2RY4_HUMAN	P2Y purinoceptor 4 (P2Y4) (P2P) (Uridine nucleotide receptor) (UNR)	P2RY4	û	û	û	û	û	ü
Q15391	P2Y14_HUMAN	P2Y purinoceptor 14 (P2Y14) (G-protein coupled receptor 105) (UDP-glucose receptor)	P2RY14	û	û	û	û	ü	û
Q96FE7	P3IP1_HUMAN	Phosphoinositide-3-kinase-interacting protein 1 (PI3K-interacting protein 1) (Kringle domain-containing protein HGFL)	PIK3IP1	ü	ü	ü	ü	ü	ü
Q9NXG6	P4HTM_HUMAN	Transmembrane prolyl 4-hydroxylase (P4H-TM) (EC 1.14.11.29) (Hypoxia-inducible factor prolyl hydroxylase 4) (HIF-PH4) (HIF-prolyl hydroxylase 4) (HPH-4)	P4HTM	û	ü	ü	û	û	ü
O14683	P5I11_HUMAN	Tumor protein p53-inducible protein 11 (p53-induced gene 11 protein)	TP53I11	û	ü	û	û	ü	û
Q9UNK4	PA2GD_HUMAN	Group IID secretory phospholipase A2 (GIID sPLA2) (sPLA2-IID) (EC 3.1.1.4) (PLA2IID) (Phosphatidylcholine 2-acylhydrolase 2D) (Secretory-type PLA, stroma-associated homolog)	PLA2G2D	û	ü	û	û	û	û
O15496	PA2GX_HUMAN	Group 10 secretory phospholipase A2 (EC 3.1.1.4) (Group X secretory phospholipase A2) (GX sPLA2) (sPLA2-X) (Phosphatidylcholine 2-acylhydrolase 10)	PLA2G10	ü	û	û	û	û	û
P41586	PACR_HUMAN	Pituitary adenylate cyclase-activating polypeptide type I receptor (PACAP type I receptor) (PACAP-R-1) (PACAP-R1)	ADCYAP1R1	û	û	û	û	û	ü
Q96RD7	PANX1_HUMAN	Pannexin-1	PANX1	û	ü	û	ü	û	û
Q6TCH7	PAQR3_HUMAN	Progestin and adipoQ receptor family member 3 (Progestin and adipoQ receptor family member III) (Raf kinase trapping to Golgi) (RKTG)	PAQR3	û	ü	û	û	û	ü
Q8TEZ7	PAQR8_HUMAN	Membrane progestin receptor beta (mPR beta) (Lysosomal membrane protein in brain 1) (Membrane progesterone P4 receptor beta) (Membrane progesterone receptor beta) (Progesterone and adipoQ receptor family member 8) (Progestin and adipoQ receptor family member 8) (Progestin and adipoQ receptor family member VIII)	PAQR8	û	ü	û	û	û	û
P25116	PAR1_HUMAN	Proteinase-activated receptor 1 (PAR-1) (Coagulation factor II receptor) (Thrombin receptor)	F2R	ü	ü	ü	ü	ü	û
Q9H300	PARL_HUMAN	Presenilins-associated rhomboid-like protein, mitochondrial (EC 3.4.21.105) (Mitochondrial intramembrane cleaving protease PARL) [Cleaved into: P-beta (Pbeta)]	PARL	ü	ü	û	ü	ü	ü
Q6UWI2	PARM1_HUMAN	Prostate androgen-regulated mucin-like protein 1 (PARM-1)	PARM1	û	ü	û	û	û	ü
Q9BZA8	PC11Y_HUMAN	Protocadherin-11 Y-linked (Protocadherin-11) (Protocadherin on the Y chromosome) (PCDH-Y) (Protocadherin prostate cancer) (Protocadherin-PC) (Protocadherin-22)	PCDH11Y	û	û	û	ü	û	û
Q8NF37	PCAT1_HUMAN	Lysophosphatidylcholine acyltransferase 1 (LPC acyltransferase 1) (LPCAT-1) (LysoPC acyltransferase 1) (EC 2.3.1.23) (1-acylglycerol-3-phosphate O-acyltransferase) (EC 2.3.1.51) (1-acylglycerophosphocholine O-acyltransferase) (1-alkenylglycerophosphocholine O-acyltransferase) (EC 2.3.1.25) (1-alkylglycerophosphocholine O-acetyltransferase) (EC 2.3.1.67) (Acetyl-CoA:lyso-platelet-activating factor…	LPCAT1	ü	ü	û	ü	ü	ü
Q7L5N7	PCAT2_HUMAN	Lysophosphatidylcholine acyltransferase 2 (LPC acyltransferase 2) (LPCAT-2) (LysoPC acyltransferase 2) (EC 2.3.1.23) (1-acylglycerol-3-phosphate O-acyltransferase 11) (1-AGP acyltransferase 11) (1-AGPAT 11) (EC 2.3.1.51) (1-acylglycerophosphocholine O-acyltransferase) (1-alkenylglycerophosphocholine O-acyltransferase) (EC 2.3.1.25) (1-alkylglycerophosphocholine O-acetyltransferase) (EC 2.3.1.67) …	LPCAT2	ü	ü	ü	ü	ü	ü
Q9P2E7	PCD10_HUMAN	Protocadherin-10	PCDH10	û	û	û	ü	û	û
Q96JQ0	PCD16_HUMAN	Protocadherin-16 (Cadherin-19) (Cadherin-25) (Fibroblast cadherin-1) (Protein dachsous homolog 1)	DCHS1	û	ü	û	û	ü	û
Q8TAB3	PCD19_HUMAN	Protocadherin-19	PCDH19	û	û	ü	û	û	û
Q8N6Y1	PCD20_HUMAN	Protocadherin-20 (Protocadherin-13)	PCDH20	û	ü	û	û	û	û
Q9Y5H7	PCDA5_HUMAN	Protocadherin alpha-5 (PCDH-alpha-5)	PCDHA5	û	û	ü	û	û	û
Q9Y5E2	PCDB7_HUMAN	Protocadherin beta-7 (PCDH-beta-7)	PCDHB7	ü	û	û	û	û	û
Q9NRJ7	PCDBG_HUMAN	Protocadherin beta-16 (PCDH-beta-16) (Protocadherin-3X)	PCDHB16	û	û	ü	û	û	û
Q96TA0	PCDBI_HUMAN	Putative protocadherin beta-18 (PCDH-beta-18) (PCDH-psi2)	PCDHB18P	ü	û	û	û	û	û
Q9H158	PCDC1_HUMAN	Protocadherin alpha-C1 (PCDH-alpha-C1)	PCDHAC1	û	û	û	û	û	ü
Q9Y5H3	PCDGA_HUMAN	Protocadherin gamma-A10 (PCDH-gamma-A10)	PCDHGA10	û	û	û	û	ü	û
Q9Y5H2	PCDGB_HUMAN	Protocadherin gamma-A11 (PCDH-gamma-A11)	PCDHGA11	û	û	ü	û	û	û
Q9UN71	PCDGG_HUMAN	Protocadherin gamma-B4 (PCDH-gamma-B4) (Cadherin-20) (Fibroblast cadherin-2)	PCDHGB4	û	û	û	û	û	ü
Q9Y5G0	PCDGH_HUMAN	Protocadherin gamma-B5 (PCDH-gamma-B5)	PCDHGB5	û	ü	ü	ü	ü	ü
Q9Y5F9	PCDGI_HUMAN	Protocadherin gamma-B6 (PCDH-gamma-B6)	PCDHGB6	û	û	û	û	û	ü
Q9Y5F8	PCDGJ_HUMAN	Protocadherin gamma-B7 (PCDH-gamma-B7)	PCDHGB7	ü	û	û	û	û	û
Q9UN70	PCDGK_HUMAN	Protocadherin gamma-C3 (PCDH-gamma-C3) (Protocadherin-2) (Protocadherin-43) (PC-43)	PCDHGC3	ü	û	û	û	ü	û
Q08174	PCDH1_HUMAN	Protocadherin-1 (Cadherin-like protein 1) (Protocadherin-42) (PC42)	PCDH1	ü	ü	ü	ü	ü	ü
O60245	PCDH7_HUMAN	Protocadherin-7 (Brain-heart protocadherin) (BH-Pcdh)	PCDH7	û	ü	û	ü	û	û
O95206	PCDH8_HUMAN	Protocadherin-8 (Arcadlin)	PCDH8	û	û	û	û	û	ü
Q9HC56	PCDH9_HUMAN	Protocadherin-9	PCDH9	ü	û	ü	ü	ü	ü
Q96NT5	PCFT_HUMAN	Proton-coupled folate transporter (G21) (Heme carrier protein 1) (PCFT/HCP1) (Solute carrier family 46 member 1)	SLC46A1	ü	û	ü	ü	ü	ü
P42785	PCP_HUMAN	Lysosomal Pro-X carboxypeptidase (EC 3.4.16.2) (Angiotensinase C) (Lysosomal carboxypeptidase C) (Proline carboxypeptidase) (Prolylcarboxypeptidase) (PRCP)	PRCP	ü	ü	ü	ü	ü	ü
Q9UHG2	PCS1N_HUMAN	ProSAAS (Proprotein convertase subtilisin/kexin type 1 inhibitor) (Proprotein convertase 1 inhibitor) (pro-SAAS) [Cleaved into: KEP; Big SAAS (b-SAAS); Little SAAS (l-SAAS) (N-proSAAS); Big PEN-LEN (b-PEN-LEN) (SAAS CT(1-49)); PEN; Little LEN (l-LEN); Big LEN (b-LEN) (SAAS CT(25-40))]	PCSK1N	ü	ü	ü	ü	ü	ü
A6NKB5	PCX2_HUMAN	Pecanex-like protein 2 (Pecanex homolog protein 2)	PCNX2	û	û	û	û	ü	û
Q9NZQ7	PD1L1_HUMAN	Programmed cell death 1 ligand 1 (PD-L1) (PDCD1 ligand 1) (Programmed death ligand 1) (hPD-L1) (B7 homolog 1) (B7-H1) (CD antigen CD274)	CD274	ü	ü	ü	ü	û	û
Q14432	PDE3A_HUMAN	cGMP-inhibited 3',5'-cyclic phosphodiesterase A (EC 3.1.4.17) (Cyclic GMP-inhibited phosphodiesterase A) (CGI-PDE A)	PDE3A	û	ü	û	û	û	ü
Q13370	PDE3B_HUMAN	cGMP-inhibited 3',5'-cyclic phosphodiesterase B (EC 3.1.4.17) (CGIPDE1) (CGIP1) (Cyclic GMP-inhibited phosphodiesterase B) (CGI-PDE B)	PDE3B	û	û	ü	û	û	û
P13667	PDIA4_HUMAN	Protein disulfide-isomerase A4 (EC 5.3.4.1) (Endoplasmic reticulum resident protein 70) (ER protein 70) (ERp70) (Endoplasmic reticulum resident protein 72) (ER protein 72) (ERp-72) (ERp72)	PDIA4	ü	ü	ü	ü	ü	ü
Q9NZ53	PDXL2_HUMAN	Podocalyxin-like protein 2 (Endoglycan)	PODXL2	ü	ü	û	û	û	û
Q8NEN9	PDZD8_HUMAN	PDZ domain-containing protein 8 (Sarcoma antigen NY-SAR-84/NY-SAR-104)	PDZD8	û	û	û	ü	û	û
P43116	PE2R2_HUMAN	Prostaglandin E2 receptor EP2 subtype (PGE receptor EP2 subtype) (PGE2 receptor EP2 subtype) (Prostanoid EP2 receptor)	PTGER2	û	û	û	ü	û	û
P43115	PE2R3_HUMAN	Prostaglandin E2 receptor EP3 subtype (PGE receptor EP3 subtype) (PGE2 receptor EP3 subtype) (PGE2-R) (Prostanoid EP3 receptor)	PTGER3	û	û	ü	ü	û	û
P35408	PE2R4_HUMAN	Prostaglandin E2 receptor EP4 subtype (PGE receptor EP4 subtype) (PGE2 receptor EP4 subtype) (Prostanoid EP4 receptor)	PTGER4	û	û	û	û	ü	ü
Q5VY43	PEAR1_HUMAN	Platelet endothelial aggregation receptor 1 (hPEAR1) (Multiple epidermal growth factor-like domains protein 12) (Multiple EGF-like domains protein 12)	PEAR1	ü	û	û	û	û	û
P16284	PECA1_HUMAN	Platelet endothelial cell adhesion molecule (PECAM-1) (EndoCAM) (GPIIA') (PECA1) (CD antigen CD31)	PECAM1	ü	ü	ü	ü	ü	ü
Q9UBM1	PEMT_HUMAN	Phosphatidylethanolamine N-methyltransferase (PEAMT) (PEMT) (EC 2.1.1.17) (EC 2.1.1.71) (PEMT2) (Phospholipid methyltransferase) (PLMT)	PEMT	ü	ü	û	ü	ü	û
O60683	PEX10_HUMAN	Peroxisome biogenesis factor 10 (Peroxin-10) (Peroxisomal biogenesis factor 10) (Peroxisome assembly protein 10) (RING finger protein 69)	PEX10	û	ü	û	û	û	û
Q96HS1	PGAM5_HUMAN	Serine/threonine-protein phosphatase PGAM5, mitochondrial (EC 3.1.3.16) (Bcl-XL-binding protein v68) (Phosphoglycerate mutase family member 5)	PGAM5	û	ü	û	û	û	ü
Q75T13	PGAP1_HUMAN	GPI inositol-deacylase (EC 3.1.-.-) (Post-GPI attachment to proteins factor 1) (hPGAP1)	PGAP1	ü	ü	ü	ü	ü	ü
Q96FM1	PGAP3_HUMAN	Post-GPI attachment to proteins factor 3 (COS16 homolog) (hCOS16) (Gene coamplified with ERBB2 protein) (PER1-like domain-containing protein 1)	PGAP3	ü	û	û	ü	û	ü
Q9BRR3	PGAP4_HUMAN	Post-GPI attachment to proteins factor 4 (Post-GPI attachment to proteins GalNAc transferase 4) (Transmembrane protein 246)	PGAP4	û	ü	û	ü	ü	ü
Q9HCN3	PGAP6_HUMAN	Post-GPI attachment to proteins factor 6 (EC 3.1.1.4) (GPI processing phospholipase A2) (GPI-PLA2) (Protein M83) (Transmembrane protein 6) (Transmembrane protein 8) (Transmembrane protein 8A)	PGAP6	û	û	ü	û	û	û
P16234	PGFRA_HUMAN	Platelet-derived growth factor receptor alpha (PDGF-R-alpha) (PDGFR-alpha) (EC 2.7.10.1) (Alpha platelet-derived growth factor receptor) (Alpha-type platelet-derived growth factor receptor) (CD140 antigen-like family member A) (CD140a antigen) (Platelet-derived growth factor alpha receptor) (Platelet-derived growth factor receptor 2) (PDGFR-2) (CD antigen CD140a)	PDGFRA	ü	û	û	û	û	û
P09619	PGFRB_HUMAN	Platelet-derived growth factor receptor beta (PDGF-R-beta) (PDGFR-beta) (EC 2.7.10.1) (Beta platelet-derived growth factor receptor) (Beta-type platelet-derived growth factor receptor) (CD140 antigen-like family member B) (Platelet-derived growth factor receptor 1) (PDGFR-1) (CD antigen CD140b)	PDGFRB	û	ü	ü	ü	ü	ü
P23219	PGH1_HUMAN	Prostaglandin G/H synthase 1 (EC 1.14.99.1) (Cyclooxygenase-1) (COX-1) (Prostaglandin H2 synthase 1) (PGH synthase 1) (PGHS-1) (PHS 1) (Prostaglandin-endoperoxide synthase 1)	PTGS1	ü	ü	û	ü	ü	ü
O00264	PGRC1_HUMAN	Membrane-associated progesterone receptor component 1 (mPR) (Dap1) (IZA)	PGRMC1	ü	ü	ü	ü	ü	ü
O15173	PGRC2_HUMAN	Membrane-associated progesterone receptor component 2 (Progesterone membrane-binding protein) (Steroid receptor protein DG6)	PGRMC2	ü	ü	ü	ü	ü	ü
P43119	PI2R_HUMAN	Prostacyclin receptor (Prostaglandin I2 receptor) (PGI receptor) (PGI2 receptor) (Prostanoid IP receptor)	PTGIR	û	û	û	û	ü	û
Q92508	PIEZ1_HUMAN	Piezo-type mechanosensitive ion channel component 1 (Membrane protein induced by beta-amyloid treatment) (Mib) (Protein FAM38A)	PIEZO1	û	û	ü	ü	ü	ü
Q9H5I5	PIEZ2_HUMAN	Piezo-type mechanosensitive ion channel component 2 (Protein FAM38B)	PIEZO2	ü	û	û	û	ü	û
Q92535	PIGC_HUMAN	Phosphatidylinositol N-acetylglucosaminyltransferase subunit C (Phosphatidylinositol-glycan biosynthesis class C protein) (PIG-C)	PIGC	ü	û	û	û	û	û
Q5H8A4	PIGG_HUMAN	GPI ethanolamine phosphate transferase 2 (EC 2.-.-.-) (GPI7 homolog) (hGPI7) (Phosphatidylinositol-glycan biosynthesis class G protein) (PIG-G)	PIGG	ü	û	û	û	û	û
Q9H3S5	PIGM_HUMAN	GPI mannosyltransferase 1 (EC 2.4.1.-) (GPI mannosyltransferase I) (GPI-MT-I) (Phosphatidylinositol-glycan biosynthesis class M protein) (PIG-M)	PIGM	û	û	û	ü	ü	û
O95427	PIGN_HUMAN	GPI ethanolamine phosphate transferase 1 (EC 2.-.-.-) (MCD4 homolog) (Phosphatidylinositol-glycan biosynthesis class N protein) (PIG-N)	PIGN	ü	ü	û	ü	ü	ü
Q8TEQ8	PIGO_HUMAN	GPI ethanolamine phosphate transferase 3 (EC 2.-.-.-) (Phosphatidylinositol-glycan biosynthesis class O protein) (PIG-O)	PIGO	û	ü	û	û	û	û
Q9BRB3	PIGQ_HUMAN	Phosphatidylinositol N-acetylglucosaminyltransferase subunit Q (N-acetylglucosamyl transferase component GPI1) (Phosphatidylinositol-glycan biosynthesis class Q protein) (PIG-Q)	PIGQ	û	ü	û	û	û	ü
P01833	PIGR_HUMAN	Polymeric immunoglobulin receptor (PIgR) (Poly-Ig receptor) (Hepatocellular carcinoma-associated protein TB6) [Cleaved into: Secretory component]	PIGR	û	ü	û	û	û	û
Q96S52	PIGS_HUMAN	GPI transamidase component PIG-S (Phosphatidylinositol-glycan biosynthesis class S protein)	PIGS	ü	ü	ü	ü	ü	ü
Q969N2	PIGT_HUMAN	GPI transamidase component PIG-T (Phosphatidylinositol-glycan biosynthesis class T protein)	PIGT	ü	ü	û	ü	ü	ü
Q9H490	PIGU_HUMAN	Phosphatidylinositol glycan anchor biosynthesis class U protein (Cell division cycle protein 91-like 1) (Protein CDC91-like 1) (GPI transamidase component PIG-U)	PIGU	ü	ü	ü	ü	ü	ü
P0C851	PIRT_HUMAN	Phosphoinositide-interacting protein	PIRT	û	û	û	û	ü	û
Q8TDX9	PK1L1_HUMAN	Polycystic kidney disease protein 1-like 1 (PC1-like 1 protein) (Polycystin-1L1)	PKD1L1	ü	û	û	û	û	û
Q7Z443	PK1L3_HUMAN	Polycystic kidney disease protein 1-like 3 (PC1-like 3 protein) (Polycystin-1L3)	PKD1L3	û	û	û	û	ü	û
Q9NZM6	PK2L2_HUMAN	Polycystic kidney disease 2-like 2 protein (Polycystin-2L2) (Polycystin-L2)	PKD2L2	û	û	û	û	ü	û
P98161	PKD1_HUMAN	Polycystin-1 (PC1) (Autosomal dominant polycystic kidney disease 1 protein)	PKD1	û	ü	ü	û	û	û
P08F94	PKHD1_HUMAN	Fibrocystin (Polycystic kidney and hepatic disease 1 protein) (Polyductin) (Tigmin)	PKHD1	û	û	ü	û	û	û
Q8NHP8	PLBL2_HUMAN	Putative phospholipase B-like 2 (EC 3.1.1.-) (76 kDa protein) (p76) (LAMA-like protein 2) (Lamina ancestor homolog 2) (Phospholipase B domain-containing protein 2) [Cleaved into: Putative phospholipase B-like 2 32 kDa form; Putative phospholipase B-like 2 45 kDa form]	PLBD2	ü	ü	ü	ü	ü	ü
Q99943	PLCA_HUMAN	1-acyl-sn-glycerol-3-phosphate acyltransferase alpha (EC 2.3.1.51) (1-acylglycerol-3-phosphate O-acyltransferase 1) (1-AGP acyltransferase 1) (1-AGPAT 1) (Lysophosphatidic acid acyltransferase alpha) (LPAAT-alpha) (Protein G15)	AGPAT1	ü	ü	ü	ü	ü	ü
O15120	PLCB_HUMAN	1-acyl-sn-glycerol-3-phosphate acyltransferase beta (EC 2.3.1.51) (1-acylglycerol-3-phosphate O-acyltransferase 2) (1-AGP acyltransferase 2) (1-AGPAT 2) (Lysophosphatidic acid acyltransferase beta) (LPAAT-beta)	AGPAT2	û	û	û	ü	ü	ü
Q9NRZ7	PLCC_HUMAN	1-acyl-sn-glycerol-3-phosphate acyltransferase gamma (EC 2.3.1.51) (1-acylglycerol-3-phosphate O-acyltransferase 3) (1-AGP acyltransferase 3) (1-AGPAT 3) (Lysophosphatidic acid acyltransferase gamma) (LPAAT-gamma)	AGPAT3	ü	û	û	û	û	û
Q9NRZ5	PLCD_HUMAN	1-acyl-sn-glycerol-3-phosphate acyltransferase delta (EC 2.3.1.51) (1-acylglycerol-3-phosphate O-acyltransferase 4) (1-AGP acyltransferase 4) (1-AGPAT 4) (Lysophosphatidic acid acyltransferase delta) (LPAAT-delta)	AGPAT4	û	ü	û	ü	ü	û
Q9NUQ2	PLCE_HUMAN	1-acyl-sn-glycerol-3-phosphate acyltransferase epsilon (EC 2.3.1.51) (1-acylglycerol-3-phosphate O-acyltransferase 5) (1-AGP acyltransferase 5) (1-AGPAT 5) (Lysophosphatidic acid acyltransferase epsilon) (LPAAT-epsilon)	AGPAT5	û	ü	û	ü	û	ü
Q8IV08	PLD3_HUMAN	5'-3' exonuclease PLD3 (EC 3.1.16.1) (Choline phosphatase 3) (HindIII K4L homolog) (Hu-K4) (Phosphatidylcholine-hydrolyzing phospholipase D3) (Phospholipase D3) (PLD 3)	PLD3	ü	ü	ü	ü	ü	ü
Q8IUK5	PLDX1_HUMAN	Plexin domain-containing protein 1 (Tumor endothelial marker 3) (Tumor endothelial marker 7)	PLXDC1	û	ü	û	û	ü	ü
P02776	PLF4_HUMAN	Platelet factor 4 (PF-4) (C-X-C motif chemokine 4) (Iroplact) (Oncostatin-A) [Cleaved into: Platelet factor 4, short form (Endothelial cell growth inhibitor)]	PF4	ü	û	ü	û	ü	ü
Q04941	PLP2_HUMAN	Proteolipid protein 2 (Differentiation-dependent protein A4) (Intestinal membrane A4 protein)	PLP2	ü	ü	ü	ü	ü	ü
Q8IY17	PLPL6_HUMAN	Patatin-like phospholipase domain-containing protein 6 (EC 3.1.1.5) (Neuropathy target esterase)	PNPLA6	ü	ü	ü	ü	û	ü
O14494	PLPP1_HUMAN	Phospholipid phosphatase 1 (EC 3.1.3.-) (EC 3.1.3.106) (EC 3.1.3.4) (EC 3.1.3.81) (Lipid phosphate phosphohydrolase 1) (PAP2-alpha) (Phosphatidate phosphohydrolase type 2a) (Phosphatidic acid phosphatase 2a) (PAP-2a) (PAP2a)	PLPP1	ü	ü	ü	ü	ü	ü
O14495	PLPP3_HUMAN	Phospholipid phosphatase 3 (EC 3.1.3.-) (EC 3.1.3.4) (Lipid phosphate phosphohydrolase 3) (PAP2-beta) (Phosphatidate phosphohydrolase type 2b) (Phosphatidic acid phosphatase 2b) (PAP-2b) (PAP2b) (Vascular endothelial growth factor and type I collagen-inducible protein) (VCIP)	PLPP3	ü	ü	ü	ü	ü	ü
Q8IY26	PLPP6_HUMAN	Phospholipid phosphatase 6 (EC 3.1.3.-) (Phosphatidic acid phosphatase type 2 domain-containing protein 2) (PPAP2 domain-containing protein 2) (Presqualene diphosphate phosphatase)	PLPP6	ü	ü	û	ü	û	û
Q9BX97	PLVAP_HUMAN	Plasmalemma vesicle-associated protein (Fenestrated endothelial-linked structure protein) (Plasmalemma vesicle protein 1) (PV-1)	PLVAP	ü	ü	ü	ü	ü	ü
Q9UIW2	PLXA1_HUMAN	Plexin-A1 (Semaphorin receptor NOV)	PLXNA1	ü	ü	ü	ü	û	ü
O75051	PLXA2_HUMAN	Plexin-A2 (Semaphorin receptor OCT)	PLXNA2	ü	ü	û	û	û	ü
O60486	PLXC1_HUMAN	Plexin-C1 (Virus-encoded semaphorin protein receptor) (CD antigen CD232)	PLXNC1	ü	ü	ü	ü	ü	ü
Q9Y4D7	PLXD1_HUMAN	Plexin-D1	PLXND1	ü	ü	ü	ü	ü	ü
Q8TEM1	PO210_HUMAN	Nuclear pore membrane glycoprotein 210 (Nuclear pore protein gp210) (Nuclear envelope pore membrane protein POM 210) (POM210) (Nucleoporin Nup210) (Pore membrane protein of 210 kDa)	NUP210	ü	ü	ü	ü	ü	ü
O00592	PODXL_HUMAN	Podocalyxin (GCTM-2 antigen) (Gp200) (Podocalyxin-like protein 1) (PC) (PCLP-1)	PODXL	ü	ü	ü	ü	ü	ü
Q9Y6A1	POMT1_HUMAN	Protein O-mannosyl-transferase 1 (EC 2.4.1.109) (Dolichyl-phosphate-mannose--protein mannosyltransferase 1)	POMT1	ü	ü	ü	ü	ü	ü
Q9UKY4	POMT2_HUMAN	Protein O-mannosyl-transferase 2 (EC 2.4.1.109) (Dolichyl-phosphate-mannose--protein mannosyltransferase 2)	POMT2	ü	ü	ü	ü	ü	ü
Q15166	PON3_HUMAN	Serum paraoxonase/lactonase 3 (EC 3.1.1.2) (EC 3.1.1.81) (EC 3.1.8.1)	PON3	ü	û	û	û	û	û
Q9H237	PORCN_HUMAN	Protein-serine O-palmitoleoyltransferase porcupine (EC 2.3.1.250) (Protein MG61)	PORCN	ü	û	û	ü	ü	ü
Q8N131	PORIM_HUMAN	Porimin (Keratinocytes-associated transmembrane protein 3) (KCT-3) (Pro-oncosis receptor inducing membrane injury) (Transmembrane protein 123)	TMEM123	û	û	û	û	û	ü
Q86T03	PP4P1_HUMAN	Type 1 phosphatidylinositol 4,5-bisphosphate 4-phosphatase (Type 1 PtdIns-4,5-P2 4-Ptase) (EC 3.1.3.78) (PtdIns-4,5-P2 4-Ptase I) (Transmembrane protein 55B)	PIP4P1	û	ü	û	ü	ü	û
Q8N4L2	PP4P2_HUMAN	Type 2 phosphatidylinositol 4,5-bisphosphate 4-phosphatase (Type 2 PtdIns-4,5-P2 4-Ptase) (EC 3.1.3.78) (PtdIns-4,5-P2 4-Ptase II) (Transmembrane protein 55A)	PIP4P2	ü	ü	û	û	ü	ü
P11117	PPAL_HUMAN	Lysosomal acid phosphatase (LAP) (EC 3.1.3.2)	ACP2	ü	ü	ü	ü	ü	ü
P15309	PPAP_HUMAN	Prostatic acid phosphatase (PAP) (EC 3.1.3.2) (5'-nucleotidase) (5'-NT) (EC 3.1.3.5) (Acid phosphatase 3) (Ecto-5'-nucleotidase) (Protein tyrosine phosphatase ACP3) (EC 3.1.3.48) (Thiamine monophosphatase) (TMPase) [Cleaved into: PAPf39]	ACP3	ü	û	û	û	û	û
P23284	PPIB_HUMAN	Peptidyl-prolyl cis-trans isomerase B (PPIase B) (EC 5.2.1.8) (CYP-S1) (Cyclophilin B) (Rotamase B) (S-cyclophilin) (SCYLP)	PPIB	ü	ü	ü	ü	ü	ü
Q5R3F8	PPR29_HUMAN	Protein phosphatase 1 regulatory subunit 29 (Extracellular leucine-rich repeat and fibronectin type III domain-containing protein 2) (Leucine-rich repeat and fibronectin type-III domain-containing protein 6) (Leucine-rich repeat-containing protein 62)	ELFN2	ü	û	ü	û	û	û
O60831	PRAF2_HUMAN	PRA1 family protein 2	PRAF2	ü	ü	ü	ü	ü	ü
O75915	PRAF3_HUMAN	PRA1 family protein 3 (ADP-ribosylation factor-like protein 6-interacting protein 5) (ARL-6-interacting protein 5) (Aip-5) (Cytoskeleton-related vitamin A-responsive protein) (Dermal papilla-derived protein 11) (GTRAP3-18) (Glutamate transporter EAAC1-interacting protein) (JM5) (Prenylated Rab acceptor protein 2) (Protein JWa) (Putative MAPK-activating protein PM27)	ARL6IP5	ü	ü	ü	ü	ü	ü
Q9HCU5	PREB_HUMAN	Prolactin regulatory element-binding protein (Mammalian guanine nucleotide exchange factor mSec12)	PREB	ü	ü	ü	ü	ü	ü
P04156	PRIO_HUMAN	Major prion protein (PrP) (ASCR) (PrP27-30) (PrP33-35C) (CD antigen CD230)	PRNP	ü	ü	ü	ü	ü	ü
P49683	PRLHR_HUMAN	Prolactin-releasing peptide receptor (PrRP receptor) (PrRPR) (G-protein coupled receptor 10) (hGR3)	PRLHR	û	ü	û	û	ü	û
Q9UKY0	PRND_HUMAN	Prion-like protein doppel (PrPLP) (Prion protein 2)	PRND	û	ü	û	ü	û	û
Q7RTY3	PRS45_HUMAN	Putative serine protease 45 (EC 3.4.21.-) (Serine protease 45, pseudogene) (Testis serine protease 5)	PRSS45P	û	û	û	û	ü	û
P49768	PSN1_HUMAN	Presenilin-1 (PS-1) (EC 3.4.23.-) (Protein S182) [Cleaved into: Presenilin-1 NTF subunit; Presenilin-1 CTF subunit; Presenilin-1 CTF12 (PS1-CTF12)]	PSEN1	ü	ü	û	ü	ü	û
P49810	PSN2_HUMAN	Presenilin-2 (PS-2) (EC 3.4.23.-) (AD3LP) (AD5) (E5-1) (STM-2) [Cleaved into: Presenilin-2 NTF subunit; Presenilin-2 CTF subunit]	PSEN2	ü	ü	û	ü	ü	ü
O14684	PTGES_HUMAN	Prostaglandin E synthase (EC 5.3.99.3) (Glutathione peroxidase PTGES) (EC 1.11.1.-) (Glutathione transferase PTGES) (EC 2.5.1.18) (Microsomal glutathione S-transferase 1-like 1) (MGST1-L1) (Microsomal prostaglandin E synthase 1) (MPGES-1) (p53-induced gene 12 protein)	PTGES	û	û	û	ü	ü	ü
Q16647	PTGIS_HUMAN	Prostacyclin synthase (EC 5.3.99.4) (Hydroperoxy icosatetraenoate dehydratase) (EC 4.2.1.152) (Prostaglandin I2 synthase)	PTGIS	ü	ü	ü	û	û	û
Q03431	PTH1R_HUMAN	Parathyroid hormone/parathyroid hormone-related peptide receptor (PTH/PTHrP type I receptor) (PTH/PTHr receptor) (Parathyroid hormone 1 receptor) (PTH1 receptor)	PTH1R	ü	û	û	û	û	û
Q9Y3E5	PTH2_HUMAN	Peptidyl-tRNA hydrolase 2, mitochondrial (PTH 2) (EC 3.1.1.29) (Bcl-2 inhibitor of transcription 1)	PTRH2	ü	ü	ü	ü	ü	ü
Q13308	PTK7_HUMAN	Inactive tyrosine-protein kinase 7 (Colon carcinoma kinase 4) (CCK-4) (Protein-tyrosine kinase 7) (Pseudo tyrosine kinase receptor 7) (Tyrosine-protein kinase-like 7)	PTK7	ü	ü	ü	ü	ü	ü
P21246	PTN_HUMAN	Pleiotrophin (PTN) (Heparin-binding brain mitogen) (HBBM) (Heparin-binding growth factor 8) (HBGF-8) (Heparin-binding growth-associated molecule) (HB-GAM) (Heparin-binding neurite outgrowth-promoting factor) (HBNF) (Heparin-binding neurite outgrowth-promoting factor 1) (HBNF-1) (Osteoblast-specific factor 1) (OSF-1)	PTN	û	û	ü	û	ü	û
P18031	PTN1_HUMAN	Tyrosine-protein phosphatase non-receptor type 1 (EC 3.1.3.48) (Protein-tyrosine phosphatase 1B) (PTP-1B)	PTPN1	ü	ü	û	û	ü	ü
P18433	PTPRA_HUMAN	Receptor-type tyrosine-protein phosphatase alpha (Protein-tyrosine phosphatase alpha) (R-PTP-alpha) (EC 3.1.3.48)	PTPRA	ü	ü	û	û	ü	û
P08575	PTPRC_HUMAN	Receptor-type tyrosine-protein phosphatase C (EC 3.1.3.48) (Leukocyte common antigen) (L-CA) (T200) (CD antigen CD45)	PTPRC	ü	ü	ü	ü	ü	ü
P10586	PTPRF_HUMAN	Receptor-type tyrosine-protein phosphatase F (EC 3.1.3.48) (Leukocyte common antigen related) (LAR)	PTPRF	ü	ü	û	ü	ü	ü
P23470	PTPRG_HUMAN	Receptor-type tyrosine-protein phosphatase gamma (Protein-tyrosine phosphatase gamma) (R-PTP-gamma) (EC 3.1.3.48)	PTPRG	ü	û	ü	ü	ü	ü
Q12913	PTPRJ_HUMAN	Receptor-type tyrosine-protein phosphatase eta (Protein-tyrosine phosphatase eta) (R-PTP-eta) (EC 3.1.3.48) (Density-enhanced phosphatase 1) (DEP-1) (HPTP eta) (Protein-tyrosine phosphatase receptor type J) (R-PTP-J) (CD antigen CD148)	PTPRJ	ü	ü	ü	ü	ü	ü
Q15262	PTPRK_HUMAN	Receptor-type tyrosine-protein phosphatase kappa (Protein-tyrosine phosphatase kappa) (R-PTP-kappa) (EC 3.1.3.48)	PTPRK	ü	ü	û	û	ü	û
P28827	PTPRM_HUMAN	Receptor-type tyrosine-protein phosphatase mu (Protein-tyrosine phosphatase mu) (R-PTP-mu) (EC 3.1.3.48)	PTPRM	ü	ü	û	ü	ü	ü
Q16849	PTPRN_HUMAN	Receptor-type tyrosine-protein phosphatase-like N (R-PTP-N) (Islet cell antigen 512) (ICA 512) (Islet cell autoantigen 3) (PTP IA-2) [Cleaved into: ICA512-N-terminal fragment (ICA512-NTF); ICA512-transmembrane fragment (ICA512-TMF); ICA512-cleaved cytosolic fragment (ICA512-CCF)]	PTPRN	ü	ü	ü	ü	ü	ü
Q13332	PTPRS_HUMAN	Receptor-type tyrosine-protein phosphatase S (R-PTP-S) (EC 3.1.3.48) (Receptor-type tyrosine-protein phosphatase sigma) (R-PTP-sigma)	PTPRS	ü	ü	ü	ü	ü	ü
Q92729	PTPRU_HUMAN	Receptor-type tyrosine-protein phosphatase U (R-PTP-U) (EC 3.1.3.48) (Pancreatic carcinoma phosphatase 2) (PCP-2) (Protein-tyrosine phosphatase J) (PTP-J) (hPTP-J) (Protein-tyrosine phosphatase pi) (PTP pi) (Protein-tyrosine phosphatase receptor omicron) (PTP-RO) (Receptor-type protein-tyrosine phosphatase psi) (R-PTP-psi)	PTPRU	ü	û	û	ü	û	û
P48651	PTSS1_HUMAN	Phosphatidylserine synthase 1 (PSS-1) (PtdSer synthase 1) (EC 2.7.8.29) (Serine-exchange enzyme I)	PTDSS1	û	û	û	ü	ü	ü
P53801	PTTG_HUMAN	Pituitary tumor-transforming gene 1 protein-interacting protein (Pituitary tumor-transforming gene protein-binding factor) (PBF) (PTTG-binding factor)	PTTG1IP	ü	ü	ü	ü	û	û
P15151	PVR_HUMAN	Poliovirus receptor (Nectin-like protein 5) (NECL-5) (CD antigen CD155)	PVR	ü	ü	û	ü	ü	ü
O96011	PX11B_HUMAN	Peroxisomal membrane protein 11B (Peroxin-11B) (Peroxisomal biogenesis factor 11B) (Protein PEX11 homolog beta) (PEX11-beta)	PEX11B	ü	ü	ü	ü	ü	ü
Q6UX71	PXDC2_HUMAN	Plexin domain-containing protein 2 (Tumor endothelial marker 7-related protein)	PLXDC2	ü	ü	ü	ü	û	û
Q92626	PXDN_HUMAN	Peroxidasin homolog (EC 1.11.1.7) (Melanoma-associated antigen MG50) (Vascular peroxidase 1) (p53-responsive gene 2 protein)	PXDN	û	ü	ü	ü	ü	ü
Q9BRX8	PXL2A_HUMAN	Peroxiredoxin-like 2A (Peroxiredoxin-like 2 activated in M-CSF stimulated monocytes) (Protein PAMM) (Redox-regulatory protein FAM213A)	PRXL2A	ü	ü	ü	ü	ü	ü
Q9NR77	PXMP2_HUMAN	Peroxisomal membrane protein 2 (22 kDa peroxisomal membrane protein)	PXMP2	ü	û	û	û	û	û
Q8TE99	PXYP1_HUMAN	2-phosphoxylose phosphatase 1 (EC 3.1.3.-) (Acid phosphatase-like protein 2) (Xylosyl phosphatase) (epididymis luminal protein 124)	PXYLP1	û	ü	û	û	û	û
Q02127	PYRD_HUMAN	Dihydroorotate dehydrogenase (quinone), mitochondrial (DHOdehase) (EC 1.3.5.2) (Dihydroorotate oxidase)	DHODH	û	ü	ü	ü	ü	ü
O14957	QCR10_HUMAN	Cytochrome b-c1 complex subunit 10 (Complex III subunit 10) (Complex III subunit XI) (Ubiquinol-cytochrome c reductase complex 6.4 kDa protein)	UQCR11	ü	ü	ü	û	ü	ü
Q9UDW1	QCR9_HUMAN	Cytochrome b-c1 complex subunit 9 (Complex III subunit 9) (Complex III subunit X) (Cytochrome c1 non-heme 7 kDa protein) (Ubiquinol-cytochrome c reductase complex 7.2 kDa protein)	UQCR10	ü	ü	ü	ü	ü	ü
Q96P65	QRFPR_HUMAN	Pyroglutamylated RF-amide peptide receptor (AQ27) (G-protein coupled receptor 103) (Orexigenic neuropeptide QRFP receptor) (SP9155)	QRFPR	û	û	û	û	ü	ü
O00391	QSOX1_HUMAN	Sulfhydryl oxidase 1 (hQSOX) (EC 1.8.3.2) (Quiescin Q6)	QSOX1	û	ü	ü	ü	ü	ü
Q6ZRP7	QSOX2_HUMAN	Sulfhydryl oxidase 2 (EC 1.8.3.2) (Neuroblastoma-derived sulfhydryl oxidase) (Quiescin Q6-like protein 1)	QSOX2	û	ü	û	ü	ü	ü
O60895	RAMP2_HUMAN	Receptor activity-modifying protein 2 (Calcitonin-receptor-like receptor activity-modifying protein 2) (CRLR activity-modifying protein 2)	RAMP2	û	û	û	û	ü	û
O60896	RAMP3_HUMAN	Receptor activity-modifying protein 3 (Calcitonin-receptor-like receptor activity-modifying protein 3) (CRLR activity-modifying protein 3)	RAMP3	û	û	ü	ü	û	û
Q9HBH5	RDH14_HUMAN	Retinol dehydrogenase 14 (EC 1.1.1.300) (Alcohol dehydrogenase PAN2) (Short chain dehydrogenase/reductase family 7C member 4)	RDH14	ü	ü	ü	ü	ü	ü
O95980	RECK_HUMAN	Reversion-inducing cysteine-rich protein with Kazal motifs (hRECK) (Suppressor of tumorigenicity 15 protein)	RECK	ü	ü	ü	ü	û	ü
Q9BRK0	REEP2_HUMAN	Receptor expression-enhancing protein 2	REEP2	û	ü	û	ü	û	û
Q6NUK4	REEP3_HUMAN	Receptor expression-enhancing protein 3	REEP3	û	û	û	û	ü	û
Q9H6H4	REEP4_HUMAN	Receptor expression-enhancing protein 4	REEP4	û	û	û	û	ü	û
Q00765	REEP5_HUMAN	Receptor expression-enhancing protein 5 (Polyposis locus protein 1) (Protein TB2)	REEP5	û	ü	ü	ü	ü	ü
Q96HR9	REEP6_HUMAN	Receptor expression-enhancing protein 6 (Polyposis locus protein 1-like 1)	REEP6	ü	ü	û	û	ü	ü
Q8IUW5	RELL1_HUMAN	RELT-like protein 1	RELL1	û	ü	û	û	û	ü
Q8NC24	RELL2_HUMAN	RELT-like protein 2	RELL2	ü	û	û	û	û	û
O75787	RENR_HUMAN	Renin receptor (ATPase H(+)-transporting lysosomal accessory protein 2) (ATPase H(+)-transporting lysosomal-interacting protein 2) (ER-localized type I transmembrane adapter) (Embryonic liver differentiation factor 10) (N14F) (Renin/prorenin receptor) (Vacuolar ATP synthase membrane sector-associated protein M8-9) (ATP6M8-9) (V-ATPase M8.9 subunit) [Cleaved into: Renin receptor N-terminal fragmen…	ATP6AP2	ü	ü	û	ü	ü	ü
O15258	RER1_HUMAN	Protein RER1	RER1	ü	ü	ü	ü	ü	ü
P07949	RET_HUMAN	Proto-oncogene tyrosine-protein kinase receptor Ret (EC 2.7.10.1) (Cadherin family member 12) (Proto-oncogene c-Ret) [Cleaved into: Soluble RET kinase fragment; Extracellular cell-membrane anchored RET cadherin 120 kDa fragment]	RET	ü	ü	û	û	û	ü
Q8NC44	RETR2_HUMAN	Reticulophagy regulator 2	RETREG2	û	û	û	û	ü	ü
Q86VR2	RETR3_HUMAN	Reticulophagy regulator 3	RETREG3	ü	ü	û	ü	ü	ü
Q6NUM9	RETST_HUMAN	All-trans-retinol 13,14-reductase (EC 1.3.99.23) (All-trans-13,14-dihydroretinol saturase) (RetSat) (PPAR-alpha-regulated and starvation-induced gene protein)	RETSAT	ü	û	û	û	û	û
Q9Y644	RFNG_HUMAN	Beta-1,3-N-acetylglucosaminyltransferase radical fringe (EC 2.4.1.222) (O-fucosylpeptide 3-beta-N-acetylglucosaminyltransferase)	RFNG	û	ü	û	û	û	û
A5PLK6	RGSL_HUMAN	Regulator of G-protein signaling protein-like	RGSL1	û	ü	û	û	û	û
Q02094	RHAG_HUMAN	Ammonium transporter Rh type A (Erythrocyte membrane glycoprotein Rh50) (Erythrocyte plasma membrane 50 kDa glycoprotein) (Rh50A) (Rhesus blood group family type A glycoprotein) (Rh family type A glycoprotein) (Rh type A glycoprotein) (Rhesus blood group-associated ammonia channel) (Rhesus blood group-associated glycoprotein) (CD antigen CD241)	RHAG	ü	ü	ü	ü	ü	ü
Q6NTF9	RHBD2_HUMAN	Rhomboid domain-containing protein 2	RHBDD2	ü	ü	û	û	û	ü
P18577	RHCE_HUMAN	Blood group Rh(CE) polypeptide (Rh polypeptide 1) (RhPI) (Rh30A) (RhIXB) (Rhesus C/E antigens) (CD antigen CD240CE)	RHCE	ü	û	ü	ü	ü	ü
Q9UBD6	RHCG_HUMAN	Ammonium transporter Rh type C (Rh glycoprotein kidney) (Rhesus blood group family type C glycoprotein) (Rh family type C glycoprotein) (Rh type C glycoprotein) (Tumor-related protein DRC2)	RHCG	û	û	û	û	ü	û
Q02161	RHD_HUMAN	Blood group Rh(D) polypeptide (RHXIII) (Rh polypeptide 2) (RhPII) (Rhesus D antigen) (CD antigen CD240D)	RHD	ü	û	ü	ü	ü	û
Q6ZRI8	RHG36_HUMAN	Rho GTPase-activating protein 36	ARHGAP36	ü	ü	û	û	û	û
Q7LG56	RIR2B_HUMAN	Ribonucleoside-diphosphate reductase subunit M2 B (EC 1.17.4.1) (TP53-inducible ribonucleotide reductase M2 B) (p53-inducible ribonucleotide reductase small subunit 2-like protein) (p53R2)	RRM2B	ü	ü	ü	ü	ü	ü
Q96LZ7	RMD2_HUMAN	Regulator of microtubule dynamics protein 2 (RMD-2) (hRMD-2) (Protein FAM82A1)	RMDN2	ü	û	û	ü	û	û
Q96TC7	RMD3_HUMAN	Regulator of microtubule dynamics protein 3 (RMD-3) (hRMD-3) (Cerebral protein 10) (Protein FAM82A2) (Protein FAM82C) (Protein tyrosine phosphatase-interacting protein 51) (TCPTP-interacting protein 51)	RMDN3	ü	ü	û	ü	ü	ü
Q9H920	RN121_HUMAN	RING finger protein 121	RNF121	ü	ü	û	ü	ü	ü
Q8WU17	RN139_HUMAN	E3 ubiquitin-protein ligase RNF139 (EC 2.3.2.27) (RING finger protein 139) (RING-type E3 ubiquitin transferase RNF139) (Translocation in renal carcinoma on chromosome 8 protein)	RNF139	û	û	û	û	ü	ü
Q96MT1	RN145_HUMAN	RING finger protein 145 (EC 2.3.2.27)	RNF145	û	û	û	û	ü	ü
Q96K19	RN170_HUMAN	E3 ubiquitin-protein ligase RNF170 (EC 2.3.2.27) (Putative LAG1-interacting protein) (RING finger protein 170) (RING-type E3 ubiquitin transferase RNF170)	RNF170	û	ü	ü	ü	ü	ü
Q8N6D2	RN182_HUMAN	E3 ubiquitin-protein ligase RNF182 (EC 2.3.2.27) (RING finger protein 182) (RING-type E3 ubiquitin transferase RNF182)	RNF182	û	ü	û	û	û	û
Q96GF1	RN185_HUMAN	E3 ubiquitin-protein ligase RNF185 (EC 2.3.2.27) (RING finger protein 185) (RING-type E3 ubiquitin transferase RNF185)	RNF185	û	û	û	û	ü	û
P07998	RNAS1_HUMAN	Ribonuclease pancreatic (EC 4.6.1.18) (HP-RNase) (RIB-1) (RNase UpI-1) (Ribonuclease 1) (RNase 1) (Ribonuclease A) (RNase A)	RNASE1	û	ü	û	û	û	û
P34096	RNAS4_HUMAN	Ribonuclease 4 (RNase 4) (EC 3.1.27.-)	RNASE4	û	ü	ü	ü	û	û
Q93091	RNAS6_HUMAN	Ribonuclease K6 (RNase K6) (EC 3.1.27.-)	RNASE6	û	ü	û	û	û	û
O43567	RNF13_HUMAN	E3 ubiquitin-protein ligase RNF13 (EC 2.3.2.27) (RING finger protein 13) (RING-type E3 ubiquitin transferase RNF13)	RNF13	û	ü	û	ü	û	û
Q68DV7	RNF43_HUMAN	E3 ubiquitin-protein ligase RNF43 (EC 2.3.2.27) (RING finger protein 43) (RING-type E3 ubiquitin transferase RNF43)	RNF43	û	û	ü	û	û	û
Q9HCK4	ROBO2_HUMAN	Roundabout homolog 2	ROBO2	û	û	ü	û	ü	û
P60602	ROMO1_HUMAN	Reactive oxygen species modulator 1 (ROS modulator 1) (Epididymis tissue protein Li 175) (Glyrichin) (Mitochondrial targeting GxxxG motif protein) (MTGM) (Protein MGR2 homolog)	ROMO1	û	ü	ü	ü	û	ü
Q01974	ROR2_HUMAN	Tyrosine-protein kinase transmembrane receptor ROR2 (EC 2.7.10.1) (Neurotrophic tyrosine kinase, receptor-related 2)	ROR2	û	ü	û	ü	û	û
P04843	RPN1_HUMAN	Dolichyl-diphosphooligosaccharide--protein glycosyltransferase subunit 1 (Dolichyl-diphosphooligosaccharide--protein glycosyltransferase 67 kDa subunit) (Ribophorin I) (RPN-I) (Ribophorin-1)	RPN1	ü	ü	ü	ü	ü	ü
P04844	RPN2_HUMAN	Dolichyl-diphosphooligosaccharide--protein glycosyltransferase subunit 2 (Dolichyl-diphosphooligosaccharide--protein glycosyltransferase 63 kDa subunit) (RIBIIR) (Ribophorin II) (RPN-II) (Ribophorin-2)	RPN2	ü	ü	ü	ü	ü	ü
Q9P2E9	RRBP1_HUMAN	Ribosome-binding protein 1 (180 kDa ribosome receptor homolog) (RRp) (ES/130-related protein) (Ribosome receptor protein)	RRBP1	ü	ü	ü	ü	ü	ü
Q16799	RTN1_HUMAN	Reticulon-1 (Neuroendocrine-specific protein)	RTN1	ü	ü	ü	ü	ü	ü
O75298	RTN2_HUMAN	Reticulon-2 (Neuroendocrine-specific protein-like 1) (NSP-like protein 1) (Neuroendocrine-specific protein-like I) (NSP-like protein I) (NSPLI)	RTN2	ü	û	û	û	ü	û
O95197	RTN3_HUMAN	Reticulon-3 (Homolog of ASY protein) (HAP) (Neuroendocrine-specific protein-like 2) (NSP-like protein 2) (Neuroendocrine-specific protein-like II) (NSP-like protein II) (NSPLII)	RTN3	ü	ü	ü	ü	ü	ü
Q9NQC3	RTN4_HUMAN	Reticulon-4 (Foocen) (Neurite outgrowth inhibitor) (Nogo protein) (Neuroendocrine-specific protein) (NSP) (Neuroendocrine-specific protein C homolog) (RTN-x) (Reticulon-5)	RTN4	ü	ü	ü	ü	ü	ü
Q96GQ5	RUSF1_HUMAN	RUS family member 1	RUSF1	ü	ü	ü	ü	ü	ü
P21817	RYR1_HUMAN	Ryanodine receptor 1 (RYR-1) (RyR1) (Skeletal muscle calcium release channel) (Skeletal muscle ryanodine receptor) (Skeletal muscle-type ryanodine receptor) (Type 1 ryanodine receptor)	RYR1	û	ü	û	û	û	û
Q92736	RYR2_HUMAN	Ryanodine receptor 2 (RYR-2) (RyR2) (hRYR-2) (Cardiac muscle ryanodine receptor) (Cardiac muscle ryanodine receptor-calcium release channel) (Type 2 ryanodine receptor)	RYR2	û	û	û	ü	ü	ü
P60903	S10AA_HUMAN	Protein S100-A10 (Calpactin I light chain) (Calpactin-1 light chain) (Cellular ligand of annexin II) (S100 calcium-binding protein A10) (p10 protein) (p11)	S100A10	ü	ü	ü	ü	ü	ü
Q13621	S12A1_HUMAN	Solute carrier family 12 member 1 (Bumetanide-sensitive sodium-(potassium)-chloride cotransporter 2) (Kidney-specific Na-K-Cl symporter)	SLC12A1	û	û	û	û	ü	û
P55011	S12A2_HUMAN	Solute carrier family 12 member 2 (Basolateral Na-K-Cl symporter) (Bumetanide-sensitive sodium-(potassium)-chloride cotransporter 2)	SLC12A2	ü	ü	û	ü	ü	ü
Q9UP95	S12A4_HUMAN	Solute carrier family 12 member 4 (Electroneutral potassium-chloride cotransporter 1) (Erythroid K-Cl cotransporter 1) (hKCC1)	SLC12A4	ü	ü	û	ü	û	û
Q9H2X9	S12A5_HUMAN	Solute carrier family 12 member 5 (Electroneutral potassium-chloride cotransporter 2) (K-Cl cotransporter 2) (hKCC2) (Neuronal K-Cl cotransporter)	SLC12A5	ü	û	û	ü	ü	ü
Q9UHW9	S12A6_HUMAN	Solute carrier family 12 member 6 (Electroneutral potassium-chloride cotransporter 3) (K-Cl cotransporter 3)	SLC12A6	û	û	û	ü	û	û
Q9Y666	S12A7_HUMAN	Solute carrier family 12 member 7 (Electroneutral potassium-chloride cotransporter 4) (K-Cl cotransporter 4)	SLC12A7	ü	ü	ü	ü	û	û
Q9BXP2	S12A9_HUMAN	Solute carrier family 12 member 9 (Cation-chloride cotransporter 6) (hCCC6) (Cation-chloride cotransporter-interacting protein 1) (CCC-interacting protein 1) (hCIP1) (Potassium-chloride transporter 9) (WO3.3)	SLC12A9	ü	ü	û	ü	ü	ü
Q86YT5	S13A5_HUMAN	Solute carrier family 13 member 5 (Na(+)/citrate cotransporter) (NaCT) (Sodium-coupled citrate transporter) (Sodium-dependent citrate transporter)	SLC13A5	ü	û	û	û	û	û
Q16348	S15A2_HUMAN	Solute carrier family 15 member 2 (Kidney H(+)/peptide cotransporter) (Oligopeptide transporter, kidney isoform) (Peptide transporter 2)	SLC15A2	ü	û	û	û	û	û
Q8N697	S15A4_HUMAN	Solute carrier family 15 member 4 (Peptide transporter 4) (Peptide/histidine transporter 1) (hPHT1)	SLC15A4	ü	û	û	ü	ü	ü
Q9NRA2	S17A5_HUMAN	Sialin (H(+)/nitrate cotransporter) (H(+)/sialic acid cotransporter) (AST) (Membrane glycoprotein HP59) (Solute carrier family 17 member 5) (Vesicular H(+)/Aspartate-glutamate cotransporter)	SLC17A5	û	ü	û	û	û	û
P21453	S1PR1_HUMAN	Sphingosine 1-phosphate receptor 1 (S1P receptor 1) (S1P1) (Endothelial differentiation G-protein coupled receptor 1) (Sphingosine 1-phosphate receptor Edg-1) (S1P receptor Edg-1) (CD antigen CD363)	S1PR1	û	û	û	û	û	ü
O95136	S1PR2_HUMAN	Sphingosine 1-phosphate receptor 2 (S1P receptor 2) (S1P2) (Endothelial differentiation G-protein coupled receptor 5) (Sphingosine 1-phosphate receptor Edg-5) (S1P receptor Edg-5)	S1PR2	ü	û	û	û	û	ü
Q08357	S20A2_HUMAN	Sodium-dependent phosphate transporter 2 (Gibbon ape leukemia virus receptor 2) (GLVR-2) (Phosphate transporter 2) (PiT-2) (Pit2) (hPit2) (Solute carrier family 20 member 2)	SLC20A2	û	û	û	ü	û	û
Q9H015	S22A4_HUMAN	Solute carrier family 22 member 4 (Ergothioneine transporter) (ET transporter) (Organic cation/carnitine transporter 1)	SLC22A4	ü	û	û	ü	û	ü
Q8WUG5	S22AH_HUMAN	Solute carrier family 22 member 17 (24p3 receptor) (24p3R) (Brain-type organic cation transporter) (Lipocalin-2 receptor) (Neutrophil gelatinase-associated lipocalin receptor) (NgalR)	SLC22A17	û	ü	û	û	û	û
A1A5C7	S22AN_HUMAN	Solute carrier family 22 member 23	SLC22A23	û	û	ü	û	û	û
Q6T423	S22AP_HUMAN	Solute carrier family 22 member 25 (Organic anion transporter UST6)	SLC22A25	ü	û	û	û	û	û
Q9UGH3	S23A2_HUMAN	Solute carrier family 23 member 2 (Na(+)/L-ascorbic acid transporter 2) (Nucleobase transporter-like 1 protein) (Sodium-dependent vitamin C transporter 2) (hSVCT2) (Yolk sac permease-like molecule 2)	SLC23A2	ü	ü	û	û	ü	ü
Q8WUT9	S2543_HUMAN	Solute carrier family 25 member 43	SLC25A43	û	ü	û	û	û	û
Q96H78	S2544_HUMAN	Solute carrier family 25 member 44	SLC25A44	û	ü	û	ü	û	û
Q86WA9	S2611_HUMAN	Sodium-independent sulfate anion transporter (Solute carrier family 26 member 11)	SLC26A11	ü	ü	û	ü	ü	ü
P50443	S26A2_HUMAN	Sulfate transporter (Diastrophic dysplasia protein) (Solute carrier family 26 member 2)	SLC26A2	ü	ü	û	ü	ü	ü
O43511	S26A4_HUMAN	Pendrin (Sodium-independent chloride/iodide transporter) (Solute carrier family 26 member 4)	SLC26A4	ü	û	û	ü	û	ü
Q96RN1	S26A8_HUMAN	Testis anion transporter 1 (Anion exchange transporter) (Solute carrier family 26 member 8)	SLC26A8	û	û	û	û	û	ü
Q6PCB7	S27A1_HUMAN	Long-chain fatty acid transport protein 1 (FATP-1) (Fatty acid transport protein 1) (EC 6.2.1.15) (Solute carrier family 27 member 1)	SLC27A1	ü	ü	û	û	ü	ü
O14975	S27A2_HUMAN	Very long-chain acyl-CoA synthetase (VLACS) (VLCS) (EC 6.2.1.-) (Arachidonate--CoA ligase) (EC 6.2.1.15) (Fatty acid transport protein 2) (FATP-2) (Fatty-acid-coenzyme A ligase, very long-chain 1) (Long-chain-fatty-acid--CoA ligase) (EC 6.2.1.3) (Phytanate--CoA ligase) (EC 6.2.1.24) (Solute carrier family 27 member 2) (THCA-CoA ligase) (EC 6.2.1.7) (Very long-chain-fatty-acid-CoA ligase)	SLC27A2	ü	û	ü	ü	û	û
Q6P1M0	S27A4_HUMAN	Long-chain fatty acid transport protein 4 (FATP-4) (Fatty acid transport protein 4) (Arachidonate--CoA ligase) (EC 6.2.1.15) (Long-chain-fatty-acid--CoA ligase) (Solute carrier family 27 member 4) (Very long-chain acyl-CoA synthetase 4) (ACSVL4) (EC 6.2.1.-)	SLC27A4	û	ü	û	ü	û	û
Q9Y2P5	S27A5_HUMAN	Bile acyl-CoA synthetase (BACS) (EC 6.2.1.7) (Bile acid-CoA ligase) (BA-CoA ligase) (BAL) (Cholate--CoA ligase) (Fatty acid transport protein 5) (FATP-5) (Fatty-acid-coenzyme A ligase, very long-chain 3) (Solute carrier family 27 member 5) (Very long-chain acyl-CoA synthetase homolog 2) (VLCS-H2) (VLCSH2) (Very long-chain acyl-CoA synthetase-related protein) (VLACS-related) (VLACSR)	SLC27A5	û	û	û	û	ü	û
Q99808	S29A1_HUMAN	Equilibrative nucleoside transporter 1 (Equilibrative nitrobenzylmercaptopurine riboside-sensitive nucleoside transporter) (Equilibrative NBMPR-sensitive nucleoside transporter) (Nucleoside transporter, es-type) (Solute carrier family 29 member 1)	SLC29A1	ü	ü	ü	ü	ü	ü
Q8IWB4	S31A7_HUMAN	Spermatogenesis-associated protein 31A7 (Protein FAM75A7)	SPATA31A7	û	ü	û	û	ü	û
P78382	S35A1_HUMAN	CMP-sialic acid transporter (CMP-SA-Tr) (CMP-Sia-Tr) (Solute carrier family 35 member A1)	SLC35A1	û	û	û	ü	û	û
P78381	S35A2_HUMAN	UDP-galactose translocator (Solute carrier family 35 member A2) (UDP-galactose transporter) (UDP-Gal-Tr) (UGT)	SLC35A2	û	ü	û	û	ü	ü
Q9Y2D2	S35A3_HUMAN	UDP-N-acetylglucosamine transporter (Golgi UDP-GlcNAc transporter) (Solute carrier family 35 member A3)	SLC35A3	ü	ü	û	ü	ü	ü
P78383	S35B1_HUMAN	Solute carrier family 35 member B1 (UDP-galactose transporter-related protein 1) (UGTrel1) (hUGTrel1)	SLC35B1	ü	ü	ü	ü	ü	ü
Q8TB61	S35B2_HUMAN	Adenosine 3'-phospho 5'-phosphosulfate transporter 1 (PAPS transporter 1) (Putative MAPK-activating protein PM15) (Putative NF-kappa-B-activating protein 48) (Solute carrier family 35 member B2)	SLC35B2	ü	ü	û	ü	ü	û
Q9H1N7	S35B3_HUMAN	Adenosine 3'-phospho 5'-phosphosulfate transporter 2 (3'-phosphoadenosine 5'-phosphosulfate transporter) (PAPS transporter 2) (Solute carrier family 35 member B3)	SLC35B3	û	û	û	û	ü	û
Q969S0	S35B4_HUMAN	UDP-xylose and UDP-N-acetylglucosamine transporter (Solute carrier family 35 member B4) (YEA4 homolog)	SLC35B4	û	ü	û	ü	ü	ü
Q9NTN3	S35D1_HUMAN	UDP-glucuronic acid/UDP-N-acetylgalactosamine transporter (UDP-GlcA/UDP-GalNAc transporter) (Solute carrier family 35 member D1) (UDP-galactose transporter-related protein 7) (UGTrel7)	SLC35D1	ü	û	û	û	û	û
Q5M8T2	S35D3_HUMAN	Solute carrier family 35 member D3 (Fringe connection-like protein 1)	SLC35D3	û	ü	ü	û	ü	ü
Q96K37	S35E1_HUMAN	Solute carrier family 35 member E1	SLC35E1	ü	ü	ü	ü	ü	ü
Q7Z769	S35E3_HUMAN	Solute carrier family 35 member E3 (Bladder cancer-overexpressed gene 1 protein)	SLC35E3	ü	û	û	û	ü	û
Q5T1Q4	S35F1_HUMAN	Solute carrier family 35 member F1	SLC35F1	û	û	û	û	ü	û
Q8N357	S35F6_HUMAN	Solute carrier family 35 member F6 (ANT2-binding protein) (ANT2BP) (Transport and Golgi organization 9 homolog)	SLC35F6	ü	ü	û	ü	ü	ü
Q8TBE7	S35G2_HUMAN	Solute carrier family 35 member G2 (Transmembrane protein 22)	SLC35G2	ü	ü	û	ü	ü	ü
L0R6Q1	S35U4_HUMAN	SLC35A4 upstream open reading frame protein	SLC35A4	ü	ü	ü	ü	ü	ü
Q7Z2H8	S36A1_HUMAN	Proton-coupled amino acid transporter 1 (Proton/amino acid transporter 1) (hPAT1) (Solute carrier family 36 member 1)	SLC36A1	ü	û	û	ü	ü	ü
Q495M3	S36A2_HUMAN	Proton-coupled amino acid transporter 2 (Proton/amino acid transporter 2) (Solute carrier family 36 member 2) (Tramdorin-1)	SLC36A2	û	ü	û	û	û	û
Q495N2	S36A3_HUMAN	Proton-coupled amino acid transporter 3 (Proton/amino acid transporter 3) (Solute carrier family 36 member 3) (Tramdorin-2)	SLC36A3	û	û	û	û	ü	û
Q6YBV0	S36A4_HUMAN	Proton-coupled amino acid transporter 4 (Proton/amino acid transporter 4) (Solute carrier family 36 member 4)	SLC36A4	û	û	û	ü	û	û
Q9H2H9	S38A1_HUMAN	Sodium-coupled neutral amino acid transporter 1 (Amino acid transporter A1) (N-system amino acid transporter 2) (Solute carrier family 38 member 1) (System A amino acid transporter 1) (System N amino acid transporter 1)	SLC38A1	û	ü	ü	ü	ü	ü
Q96QD8	S38A2_HUMAN	Sodium-coupled neutral amino acid transporter 2 (Amino acid transporter A2) (Protein 40-9-1) (Solute carrier family 38 member 2) (System A amino acid transporter 2) (System A transporter 1) (System N amino acid transporter 2)	SLC38A2	ü	ü	ü	ü	ü	û
Q9HBR0	S38AA_HUMAN	Putative sodium-coupled neutral amino acid transporter 10 (Solute carrier family 38 member 10)	SLC38A10	ü	ü	û	ü	ü	ü
Q9BRY0	S39A3_HUMAN	Zinc transporter ZIP3 (Solute carrier family 39 member 3) (Zrt- and Irt-like protein 3) (ZIP-3)	SLC39A3	û	ü	û	ü	ü	ü
Q13433	S39A6_HUMAN	Zinc transporter ZIP6 (Estrogen-regulated protein LIV-1) (Solute carrier family 39 member 6) (Zrt- and Irt-like protein 6) (ZIP-6)	SLC39A6	ü	ü	û	ü	ü	ü
Q92504	S39A7_HUMAN	Zinc transporter SLC39A7 (Histidine-rich membrane protein Ke4) (Really interesting new gene 5 protein) (Solute carrier family 39 member 7) (Zrt-, Irt-like protein 7) (ZIP7)	SLC39A7	ü	ü	ü	ü	ü	ü
Q9C0K1	S39A8_HUMAN	Metal cation symporter ZIP8 (BCG-induced integral membrane protein in monocyte clone 103 protein) (LIV-1 subfamily of ZIP zinc transporter 6) (LZT-Hs6) (Solute carrier family 39 member 8) (Zrt- and Irt-like protein 8) (ZIP-8)	SLC39A8	û	û	û	û	ü	û
Q9NUM3	S39A9_HUMAN	Zinc transporter ZIP9 (Solute carrier family 39 member 9) (Zrt- and Irt-like protein 9) (ZIP-9)	SLC39A9	û	ü	ü	ü	ü	û
Q9ULF5	S39AA_HUMAN	Zinc transporter ZIP10 (Solute carrier family 39 member 10) (Zrt- and Irt-like protein 10) (ZIP-10)	SLC39A10	ü	ü	û	ü	ü	û
Q96H72	S39AD_HUMAN	Zinc transporter ZIP13 (LIV-1 subfamily of ZIP zinc transporter 9) (LZT-Hs9) (Solute carrier family 39 member 13) (Zrt- and Irt-like protein 13) (ZIP-13)	SLC39A13	ü	û	û	ü	ü	ü
Q15043	S39AE_HUMAN	Metal cation symporter ZIP14 (LIV-1 subfamily of ZIP zinc transporter 4) (LZT-Hs4) (Solute carrier family 39 member 14) (Zrt- and Irt-like protein 14) (ZIP-14)	SLC39A14	ü	ü	û	ü	û	ü
Q9NP59	S40A1_HUMAN	Solute carrier family 40 member 1 (Ferroportin-1) (Iron-regulated transporter 1)	SLC40A1	ü	ü	ü	ü	ü	ü
Q8IVJ1	S41A1_HUMAN	Solute carrier family 41 member 1	SLC41A1	û	û	û	û	û	ü
Q96GZ6	S41A3_HUMAN	Solute carrier family 41 member 3	SLC41A3	ü	ü	ü	ü	ü	ü
Q8NBI5	S43A3_HUMAN	Solute carrier family 43 member 3 (Protein FOAP-13)	SLC43A3	ü	ü	ü	ü	ü	ü
Q7Z3Q1	S46A3_HUMAN	Solute carrier family 46 member 3	SLC46A3	û	ü	û	û	û	ü
Q96FL8	S47A1_HUMAN	Multidrug and toxin extrusion protein 1 (MATE-1) (hMATE-1) (Solute carrier family 47 member 1)	SLC47A1	ü	û	û	û	û	û
Q6U841	S4A10_HUMAN	Sodium-driven chloride bicarbonate exchanger (Solute carrier family 4 member 10)	SLC4A10	û	û	ü	ü	ü	û
Q8NBS3	S4A11_HUMAN	Sodium bicarbonate transporter-like protein 11 (Bicarbonate transporter-related protein 1) (Sodium borate cotransporter 1) (NaBC1) (Solute carrier family 4 member 11)	SLC4A11	û	û	ü	û	û	û
Q9Y6R1	S4A4_HUMAN	Electrogenic sodium bicarbonate cotransporter 1 (Sodium bicarbonate cotransporter) (Na(+)/HCO3(-) cotransporter) (Solute carrier family 4 member 4) (kNBC1)	SLC4A4	ü	ü	û	û	ü	ü
Q2Y0W8	S4A8_HUMAN	Electroneutral sodium bicarbonate exchanger 1 (Electroneutral Na(+)-driven Cl-HCO3 exchanger) (Solute carrier family 4 member 8) (k-NBC3)	SLC4A8	ü	û	û	ü	ü	û
Q9NWF4	S52A1_HUMAN	Solute carrier family 52, riboflavin transporter, member 1 (Porcine endogenous retrovirus A receptor 2) (PERV-A receptor 2) (huPAR-2) (Protein GPR172B) (Riboflavin transporter 1) (hRFT1)	SLC52A1	û	û	û	ü	û	û
Q9HAB3	S52A2_HUMAN	Solute carrier family 52, riboflavin transporter, member 2 (Porcine endogenous retrovirus A receptor 1) (PERV-A receptor 1) (Protein GPR172A) (Riboflavin transporter 3) (hRFT3)	SLC52A2	û	û	û	û	û	ü
P31213	S5A2_HUMAN	3-oxo-5-alpha-steroid 4-dehydrogenase 2 (EC 1.3.1.22) (5 alpha-SR2) (SR type 2) (Steroid 5-alpha-reductase 2) (S5AR 2) (Type II 5-alpha reductase)	SRD5A2	û	û	û	ü	û	û
P61619	S61A1_HUMAN	Protein transport protein Sec61 subunit alpha isoform 1 (Sec61 alpha-1)	SEC61A1	ü	ü	ü	ü	ü	ü
Q9H9S3	S61A2_HUMAN	Protein transport protein Sec61 subunit alpha isoform 2 (Sec61 alpha-2)	SEC61A2	û	û	û	ü	ü	ü
Q8N755	S66A3_HUMAN	Solute carrier family 66 member 3 (PQ-loop repeat-containing protein 3)	SLC66A3	ü	ü	û	ü	û	ü
Q9NSD5	S6A13_HUMAN	Sodium- and chloride-dependent GABA transporter 2 (GAT-2) (Solute carrier family 6 member 13)	SLC6A13	ü	û	û	û	û	û
Q9H2J7	S6A15_HUMAN	Sodium-dependent neutral amino acid transporter B(0)AT2 (Sodium- and chloride-dependent neurotransmitter transporter NTT73) (Sodium-coupled branched-chain amino-acid transporter 1) (Solute carrier family 6 member 15) (Transporter v7-3)	SLC6A15	û	û	û	ü	û	û
Q9H1V8	S6A17_HUMAN	Sodium-dependent neutral amino acid transporter SLC6A17 (Sodium-dependent neurotransmitter transporter NTT4) (Solute carrier family 6 member 17)	SLC6A17	ü	û	û	û	ü	ü
Q8TBB6	S7A14_HUMAN	Probable cationic amino acid transporter (Solute carrier family 7 member 14)	SLC7A14	û	ü	û	ü	ü	ü
Q9NTJ5	SAC1_HUMAN	Phosphatidylinositol-3-phosphatase SAC1 (EC 3.1.3.64) (Phosphatidylinositol-4-phosphate phosphatase) (Suppressor of actin mutations 1-like protein)	SACM1L	ü	ü	ü	ü	ü	ü
Q70HW3	SAMC_HUMAN	S-adenosylmethionine mitochondrial carrier protein (Mitochondrial S-adenosylmethionine transporter) (Solute carrier family 25 member 26)	SLC25A26	û	û	ü	û	û	û
Q96BY9	SARAF_HUMAN	Store-operated calcium entry-associated regulatory factor (SARAF) (SOCE-associated regulatory factor) (HBV X-transactivated gene 3 protein) (HBV XAg-transactivated protein 3) (Protein FOAP-7) (Transmembrane protein 66)	SARAF	û	ü	û	û	ü	ü
P43007	SATT_HUMAN	Neutral amino acid transporter A (Alanine/serine/cysteine/threonine transporter 1) (ASCT-1) (SATT) (Solute carrier family 1 member 4)	SLC1A4	ü	ü	ü	ü	ü	ü
P67812	SC11A_HUMAN	Signal peptidase complex catalytic subunit SEC11A (EC 3.4.21.89) (Endopeptidase SP18) (Microsomal signal peptidase 18 kDa subunit) (SPase 18 kDa subunit) (SEC11 homolog A) (SEC11-like protein 1) (SPC18)	SEC11A	ü	ü	ü	ü	ü	ü
Q9BY50	SC11C_HUMAN	Signal peptidase complex catalytic subunit SEC11C (EC 3.4.21.89) (Microsomal signal peptidase 21 kDa subunit) (SPase 21 kDa subunit) (SEC11 homolog C) (SEC11-like protein 3) (SPC21)	SEC11C	û	ü	û	û	ü	ü
O75396	SC22B_HUMAN	Vesicle-trafficking protein SEC22b (ER-Golgi SNARE of 24 kDa) (ERS-24) (ERS24) (SEC22 vesicle-trafficking protein homolog B) (SEC22 vesicle-trafficking protein-like 1)	SEC22B	ü	ü	ü	ü	ü	ü
Q9BRL7	SC22C_HUMAN	Vesicle-trafficking protein SEC22c (SEC22 vesicle-trafficking protein homolog C) (SEC22 vesicle-trafficking protein-like 3)	SEC22C	û	û	û	û	û	ü
P53794	SC5A3_HUMAN	Sodium/myo-inositol cotransporter (Na(+)/myo-inositol cotransporter) (Sodium/myo-inositol transporter 1) (SMIT1) (Solute carrier family 5 member 3)	SLC5A3	û	û	û	ü	ü	û
Q9Y289	SC5A6_HUMAN	Sodium-dependent multivitamin transporter (Na(+)-dependent multivitamin transporter) (Solute carrier family 5 member 6)	SLC5A6	ü	û	û	ü	ü	ü
P60468	SC61B_HUMAN	Protein transport protein Sec61 subunit beta	SEC61B	ü	ü	û	ü	ü	ü
P60059	SC61G_HUMAN	Protein transport protein Sec61 subunit gamma	SEC61G	ü	ü	ü	ü	ü	ü
P23975	SC6A2_HUMAN	Sodium-dependent noradrenaline transporter (Norepinephrine transporter) (NET) (Solute carrier family 6 member 2)	SLC6A2	ü	û	ü	ü	ü	ü
Q9Y345	SC6A5_HUMAN	Sodium- and chloride-dependent glycine transporter 2 (GlyT-2) (GlyT2) (Solute carrier family 6 member 5)	SLC6A5	û	ü	û	û	û	ü
P31641	SC6A6_HUMAN	Sodium- and chloride-dependent taurine transporter (Solute carrier family 6 member 6)	SLC6A6	û	û	û	û	ü	û
P48029	SC6A8_HUMAN	Sodium- and chloride-dependent creatine transporter 1 (CT1) (Creatine transporter 1) (Solute carrier family 6 member 8)	SLC6A8	û	û	ü	û	û	û
P48067	SC6A9_HUMAN	Sodium- and chloride-dependent glycine transporter 1 (GlyT-1) (GlyT1) (Solute carrier family 6 member 9)	SLC6A9	û	û	û	û	û	ü
O15126	SCAM1_HUMAN	Secretory carrier-associated membrane protein 1 (Secretory carrier membrane protein 1)	SCAMP1	ü	ü	ü	ü	ü	ü
O15127	SCAM2_HUMAN	Secretory carrier-associated membrane protein 2 (Secretory carrier membrane protein 2)	SCAMP2	ü	ü	û	ü	ü	ü
O14828	SCAM3_HUMAN	Secretory carrier-associated membrane protein 3 (Secretory carrier membrane protein 3)	SCAMP3	ü	ü	ü	ü	ü	ü
Q969E2	SCAM4_HUMAN	Secretory carrier-associated membrane protein 4 (Secretory carrier membrane protein 4)	SCAMP4	û	ü	û	ü	ü	ü
Q12770	SCAP_HUMAN	Sterol regulatory element-binding protein cleavage-activating protein (SCAP) (SREBP cleavage-activating protein)	SCAP	û	ü	û	û	ü	ü
Q6AZY7	SCAR3_HUMAN	Scavenger receptor class A member 3 (Cellular stress response gene protein)	SCARA3	ü	û	û	û	û	û
O00767	SCD_HUMAN	Stearoyl-CoA desaturase (hSCD1) (EC 1.14.19.1) (Acyl-CoA desaturase) (Delta(9)-desaturase) (Delta-9 desaturase) (Fatty acid desaturase)	SCD	ü	û	û	û	û	û
Q86SK9	SCD5_HUMAN	Stearoyl-CoA desaturase 5 (EC 1.14.19.1) (Acyl-CoA-desaturase 4) (HSCD5) (Stearoyl-CoA 9-desaturase) (Stearoyl-CoA desaturase 2)	SCD5	ü	û	û	ü	û	û
P13521	SCG2_HUMAN	Secretogranin-2 (Chromogranin-C) (Secretogranin II) (SgII) [Cleaved into: Secretoneurin (SN); Manserin]	SCG2	ü	ü	ü	ü	ü	ü
P35498	SCN1A_HUMAN	Sodium channel protein type 1 subunit alpha (Sodium channel protein brain I subunit alpha) (Sodium channel protein type I subunit alpha) (Voltage-gated sodium channel subunit alpha Nav1.1)	SCN1A	û	û	û	û	û	ü
Q99250	SCN2A_HUMAN	Sodium channel protein type 2 subunit alpha (HBSC II) (Sodium channel protein brain II subunit alpha) (Sodium channel protein type II subunit alpha) (Voltage-gated sodium channel subunit alpha Nav1.2)	SCN2A	û	ü	û	ü	û	û
Q9NY72	SCN3B_HUMAN	Sodium channel subunit beta-3	SCN3B	û	û	û	ü	û	û
P35499	SCN4A_HUMAN	Sodium channel protein type 4 subunit alpha (SkM1) (Sodium channel protein skeletal muscle subunit alpha) (Sodium channel protein type IV subunit alpha) (Voltage-gated sodium channel subunit alpha Nav1.4)	SCN4A	û	û	û	û	û	ü
Q8IWT1	SCN4B_HUMAN	Sodium channel subunit beta-4	SCN4B	û	û	ü	ü	ü	û
Q01118	SCN7A_HUMAN	Sodium channel protein type 7 subunit alpha (Putative voltage-gated sodium channel subunit alpha Nax) (Sodium channel protein cardiac and skeletal muscle subunit alpha) (Sodium channel protein type VII subunit alpha)	SCN7A	ü	û	û	ü	ü	û
Q15858	SCN9A_HUMAN	Sodium channel protein type 9 subunit alpha (Neuroendocrine sodium channel) (hNE-Na) (Peripheral sodium channel 1) (PN1) (Sodium channel protein type IX subunit alpha) (Voltage-gated sodium channel subunit alpha Nav1.7)	SCN9A	û	ü	û	û	û	û
Q9Y5Y9	SCNAA_HUMAN	Sodium channel protein type 10 subunit alpha (Peripheral nerve sodium channel 3) (PN3) (hPN3) (Sodium channel protein type X subunit alpha) (Voltage-gated sodium channel subunit alpha Nav1.8)	SCN10A	ü	û	û	û	û	û
Q9UI33	SCNBA_HUMAN	Sodium channel protein type 11 subunit alpha (Peripheral nerve sodium channel 5) (PN5) (Sensory neuron sodium channel 2) (Sodium channel protein type XI subunit alpha) (Voltage-gated sodium channel subunit alpha Nav1.9) (hNaN)	SCN11A	û	û	û	û	ü	û
P37088	SCNNA_HUMAN	Amiloride-sensitive sodium channel subunit alpha (Alpha-NaCH) (Epithelial Na(+) channel subunit alpha) (Alpha-ENaC) (ENaCA) (Nonvoltage-gated sodium channel 1 subunit alpha) (SCNEA)	SCNN1A	ü	û	û	û	û	û
Q8NBX0	SCPDL_HUMAN	Saccharopine dehydrogenase-like oxidoreductase (EC 1.-.-.-)	SCCPDH	ü	ü	ü	ü	ü	ü
Q8WTV0	SCRB1_HUMAN	Scavenger receptor class B member 1 (SRB1) (CD36 and LIMPII analogous 1) (CLA-1) (CD36 antigen-like 1) (Collagen type I receptor, thrombospondin receptor-like 1) (SR-BI) (CD antigen CD36)	SCARB1	ü	ü	û	ü	ü	ü
Q14108	SCRB2_HUMAN	Lysosome membrane protein 2 (85 kDa lysosomal membrane sialoglycoprotein) (LGP85) (CD36 antigen-like 2) (Lysosome membrane protein II) (LIMP II) (Scavenger receptor class B member 2) (CD antigen CD36)	SCARB2	ü	ü	ü	ü	ü	ü
P47872	SCTR_HUMAN	Secretin receptor (SCT-R)	SCTR	û	û	û	û	ü	û
Q9NQ36	SCUB2_HUMAN	Signal peptide, CUB and EGF-like domain-containing protein 2 (Protein CEGP1) (Scube/You)	SCUBE2	û	ü	û	û	û	û
P34741	SDC2_HUMAN	Syndecan-2 (SYND2) (Fibroglycan) (Heparan sulfate proteoglycan core protein) (HSPG) (CD antigen CD362)	SDC2	û	ü	ü	û	ü	ü
O75056	SDC3_HUMAN	Syndecan-3 (SYND3)	SDC3	ü	û	û	û	û	û
O00560	SDCB1_HUMAN	Syntenin-1 (Melanoma differentiation-associated protein 9) (MDA-9) (Pro-TGF-alpha cytoplasmic domain-interacting protein 18) (TACIP18) (Scaffold protein Pbp1) (Syndecan-binding protein 1)	SDCBP	û	ü	ü	ü	ü	ü
Q9HCN8	SDF2L_HUMAN	Stromal cell-derived factor 2-like protein 1 (SDF2-like protein 1) (PWP1-interacting protein 8)	SDF2L1	û	ü	û	ü	ü	ü
Q7Z5N4	SDK1_HUMAN	Protein sidekick-1	SDK1	û	û	ü	ü	û	û
Q58EX2	SDK2_HUMAN	Protein sidekick-2	SDK2	ü	ü	û	ü	ü	û
Q9UBV2	SE1L1_HUMAN	Protein sel-1 homolog 1 (Suppressor of lin-12-like protein 1) (Sel-1L)	SEL1L	ü	ü	ü	ü	ü	ü
Q68CR1	SE1L3_HUMAN	Protein sel-1 homolog 3 (Suppressor of lin-12-like protein 3) (Sel-1L3)	SEL1L3	û	û	û	û	û	ü
Q6UXD5	SE6L2_HUMAN	Seizure 6-like protein 2	SEZ6L2	ü	ü	û	ü	ü	ü
Q12981	SEC20_HUMAN	Vesicle transport protein SEC20 (BCL2/adenovirus E1B 19 kDa protein-interacting protein 1) (Transformation-related gene 8 protein) (TRG-8)	BNIP1	ü	û	û	û	û	û
Q99442	SEC62_HUMAN	Translocation protein SEC62 (Translocation protein 1) (TP-1) (hTP-1)	SEC62	û	ü	ü	û	ü	ü
Q9UGP8	SEC63_HUMAN	Translocation protein SEC63 homolog	SEC63	ü	ü	û	û	ü	ü
Q8WWX9	SELM_HUMAN	Selenoprotein M (SelM)	SELENOM	ü	ü	û	û	û	ü
Q9NPR2	SEM4B_HUMAN	Semaphorin-4B (Semaphorin-C)	SEMA4B	ü	ü	û	ü	û	û
Q9C0C4	SEM4C_HUMAN	Semaphorin-4C	SEMA4C	û	ü	û	ü	ü	û
Q92854	SEM4D_HUMAN	Semaphorin-4D (A8) (BB18) (GR3) (CD antigen CD100)	SEMA4D	ü	û	û	ü	ü	û
Q9H2E6	SEM6A_HUMAN	Semaphorin-6A (Semaphorin VIA) (Sema VIA) (Semaphorin-6A-1) (SEMA6A-1)	SEMA6A	ü	û	û	û	û	û
Q8NFY4	SEM6D_HUMAN	Semaphorin-6D	SEMA6D	ü	û	û	û	ü	û
Q12884	SEPR_HUMAN	Prolyl endopeptidase FAP (EC 3.4.21.26) (170 kDa melanoma membrane-bound gelatinase) (Dipeptidyl peptidase FAP) (EC 3.4.14.5) (Fibroblast activation protein alpha) (FAPalpha) (Gelatine degradation protease FAP) (EC 3.4.21.-) (Integral membrane serine protease) (Post-proline cleaving enzyme) (Serine integral membrane protease) (SIMP) (Surface-expressed protease) (Seprase) [Cleaved into: Antiplasmi…	FAP	ü	ü	û	ü	ü	û
Q9NRX5	SERC1_HUMAN	Serine incorporator 1 (Tumor differentially expressed protein 1-like) (Tumor differentially expressed protein 2)	SERINC1	ü	ü	ü	ü	ü	ü
Q13530	SERC3_HUMAN	Serine incorporator 3 (Tumor differentially expressed protein 1)	SERINC3	ü	ü	û	ü	ü	ü
Q53EL9	SEZ6_HUMAN	Seizure protein 6 homolog (SEZ-6) (hSEZ-6)	SEZ6	û	û	û	ü	û	û
Q8N474	SFRP1_HUMAN	Secreted frizzled-related protein 1 (FRP-1) (sFRP-1) (Secreted apoptosis-related protein 2) (SARP-2)	SFRP1	û	ü	ü	û	û	û
Q8WV19	SFT2A_HUMAN	Vesicle transport protein SFT2A (SFT2 domain-containing protein 1) (pRGR1)	SFT2D1	ü	û	û	ü	ü	ü
O95562	SFT2B_HUMAN	Vesicle transport protein SFT2B (SFT2 domain-containing protein 2)	SFT2D2	ü	û	û	ü	ü	û
Q587I9	SFT2C_HUMAN	Vesicle transport protein SFT2C (SFT2 domain-containing protein 3)	SFT2D3	û	ü	û	û	ü	û
Q9H9B4	SFXN1_HUMAN	Sideroflexin-1	SFXN1	ü	ü	ü	ü	ü	ü
Q96NB2	SFXN2_HUMAN	Sideroflexin-2	SFXN2	û	û	û	ü	û	û
Q9BWM7	SFXN3_HUMAN	Sideroflexin-3	SFXN3	ü	ü	ü	ü	ü	ü
Q6P4A7	SFXN4_HUMAN	Sideroflexin-4 (Breast cancer resistance marker 1)	SFXN4	ü	ü	û	ü	ü	ü
Q8TD22	SFXN5_HUMAN	Sideroflexin-5	SFXN5	ü	û	û	û	û	û
Q9H5K3	SG196_HUMAN	Protein O-mannose kinase (POMK) (EC 2.7.1.183) (Protein kinase-like protein SgK196) (Sugen kinase 196)	POMK	û	ü	û	û	ü	û
Q16585	SGCB_HUMAN	Beta-sarcoglycan (Beta-SG) (43 kDa dystrophin-associated glycoprotein) (43DAG) (A3b)	SGCB	ü	ü	ü	ü	ü	ü
Q92629	SGCD_HUMAN	Delta-sarcoglycan (Delta-SG) (35 kDa dystrophin-associated glycoprotein) (35DAG)	SGCD	û	ü	û	ü	ü	ü
O43556	SGCE_HUMAN	Epsilon-sarcoglycan (Epsilon-SG)	SGCE	ü	ü	ü	ü	ü	ü
Q99720	SGMR1_HUMAN	Sigma non-opioid intracellular receptor 1 (Aging-associated gene 8 protein) (SR31747-binding protein) (SR-BP) (Sigma 1-type opioid receptor) (SIG-1R) (Sigma1-receptor) (Sigma1R) (hSigmaR1)	SIGMAR1	û	ü	û	û	ü	ü
Q5BJF2	SGMR2_HUMAN	Sigma intracellular receptor 2 (Sigma-2 receptor) (Sigma2 receptor) (Meningioma-associated protein 30) (Transmembrane protein 97)	TMEM97	ü	û	û	û	û	ü
Q9BX95	SGPP1_HUMAN	Sphingosine-1-phosphate phosphatase 1 (SPPase1) (Spp1) (hSPP1) (hSPPase1) (EC 3.1.3.-) (Sphingosine-1-phosphatase 1) (Sphingosine-1-phosphate phosphohydrolase 1) (SPP-1)	SGPP1	ü	ü	û	ü	ü	ü
Q9Y274	SIA10_HUMAN	Type 2 lactosamine alpha-2,3-sialyltransferase (EC 2.4.99.-) (CMP-NeuAc:beta-galactoside alpha-2,3-sialyltransferase VI) (ST3Gal VI) (ST3GalVI) (Sialyltransferase 10)	ST3GAL6	ü	ü	û	ü	ü	ü
Q11201	SIA4A_HUMAN	CMP-N-acetylneuraminate-beta-galactosamide-alpha-2,3-sialyltransferase 1 (Alpha 2,3-ST 1) (Beta-galactoside alpha-2,3-sialyltransferase 1) (EC 2.4.99.4) (Gal-NAc6S) (Gal-beta-1,3-GalNAc-alpha-2,3-sialyltransferase) (Monosialoganglioside sialyltransferase) (EC 2.4.99.2) (SIATFL) (ST3Gal I) (ST3GalI) (ST3GalA.1) (ST3O) (Sialyltransferase 4A) (SIAT4-A)	ST3GAL1	ü	û	û	û	ü	û
Q92185	SIA8A_HUMAN	Alpha-N-acetylneuraminide alpha-2,8-sialyltransferase (EC 2.4.99.8) (Alpha-2,8-sialyltransferase 8A) (Ganglioside GD3 synthase) (Ganglioside GT3 synthase) (Sialyltransferase 8A) (SIAT8-A) (Sialyltransferase St8Sia I) (ST8SiaI)	ST8SIA1	ü	û	û	û	û	ü
Q92186	SIA8B_HUMAN	Alpha-2,8-sialyltransferase 8B (EC 2.4.99.-) (Sialyltransferase 8B) (SIAT8-B) (Sialyltransferase St8Sia II) (ST8SiaII) (Sialyltransferase X) (STX)	ST8SIA2	û	û	û	ü	û	û
O43173	SIA8C_HUMAN	Sia-alpha-2,3-Gal-beta-1,4-GlcNAc-R:alpha 2,8-sialyltransferase (EC 2.4.99.-) (Alpha-2,8-sialyltransferase 8C) (Alpha-2,8-sialyltransferase III) (ST8 alpha-N-acetyl-neuraminide alpha-2,8-sialyltransferase 3) (Sialyltransferase 8C) (SIAT8-C) (Sialyltransferase St8Sia III) (ST8SiaIII)	ST8SIA3	ü	ü	ü	ü	ü	ü
Q9NXL6	SIDT1_HUMAN	SID1 transmembrane family member 1	SIDT1	ü	ü	ü	ü	ü	ü
Q8NBJ9	SIDT2_HUMAN	SID1 transmembrane family member 2	SIDT2	ü	ü	ü	ü	û	û
A6NMB1	SIG16_HUMAN	Sialic acid-binding Ig-like lectin 16 (Siglec-16) (Siglec-P16)	SIGLEC16	û	û	ü	û	û	û
O15389	SIGL5_HUMAN	Sialic acid-binding Ig-like lectin 5 (Siglec-5) (CD33 antigen-like 2) (Obesity-binding protein 2) (OB-BP2) (OB-binding protein 2) (CD antigen CD170)	SIGLEC5	ü	û	û	û	û	û
O43699	SIGL6_HUMAN	Sialic acid-binding Ig-like lectin 6 (Siglec-6) (CD33 antigen-like 1) (CDw327) (Obesity-binding protein 1) (OB-BP1) (CD antigen CD327)	SIGLEC6	û	û	û	û	ü	û
Q9Y286	SIGL7_HUMAN	Sialic acid-binding Ig-like lectin 7 (Siglec-7) (Adhesion inhibitory receptor molecule 1) (AIRM-1) (CDw328) (D-siglec) (QA79 membrane protein) (p75) (CD antigen CD328)	SIGLEC7	û	û	û	û	ü	û
Q9Y336	SIGL9_HUMAN	Sialic acid-binding Ig-like lectin 9 (Siglec-9) (CDw329) (Protein FOAP-9) (CD antigen CD329)	SIGLEC9	ü	û	û	û	û	û
Q9H173	SIL1_HUMAN	Nucleotide exchange factor SIL1 (BiP-associated protein) (BAP)	SIL1	û	ü	û	û	ü	ü
P0DJ93	SIM13_HUMAN	Small integral membrane protein 13	SMIM13	û	ü	û	û	ü	ü
Q96QK8	SIM14_HUMAN	Small integral membrane protein 14	SMIM14	û	û	û	û	ü	ü
Q8N5G0	SIM20_HUMAN	Small integral membrane protein 20 (Mitochondrial translation regulation assembly intermediate of cytochrome c oxidase protein of 7 kDa) (MITRAC7) [Cleaved into: Phoenixin-14 (PNX-14); Phoenixin-20 (PNX-20)]	SMIM20	û	û	ü	û	ü	ü
Q5TFQ8	SIRBL_HUMAN	Signal-regulatory protein beta-1 isoform 3 (SIRP-beta-1 isoform 3)	SIRPB1	ü	ü	û	ü	ü	ü
P30825	SL7A1_HUMAN	High affinity cationic amino acid transporter 1 (CAT-1) (CAT1) (Ecotropic retroviral leukemia receptor homolog) (Ecotropic retrovirus receptor homolog) (Solute carrier family 7 member 1) (System Y+ basic amino acid transporter)	SLC7A1	ü	û	û	ü	ü	ü
P19634	SL9A1_HUMAN	Sodium/hydrogen exchanger 1 (APNH) (Na(+)/H(+) antiporter, amiloride-sensitive) (Na(+)/H(+) exchanger 1) (NHE-1) (Solute carrier family 9 member 1)	SLC9A1	ü	ü	ü	ü	ü	ü
P48764	SL9A3_HUMAN	Sodium/hydrogen exchanger 3 (Na(+)/H(+) exchanger 3) (NHE-3) (Solute carrier family 9 member 3)	SLC9A3	û	û	ü	û	û	û
Q92581	SL9A6_HUMAN	Sodium/hydrogen exchanger 6 (Na(+)/H(+) exchanger 6) (NHE-6) (Solute carrier family 9 member 6)	SLC9A6	û	û	û	ü	û	û
Q96T83	SL9A7_HUMAN	Sodium/hydrogen exchanger 7 (Na(+)/H(+) exchanger 7) (NHE-7) (Solute carrier family 9 member 7)	SLC9A7	ü	ü	û	ü	ü	ü
Q9Y2E8	SL9A8_HUMAN	Sodium/hydrogen exchanger 8 (Na(+)/H(+) exchanger 8) (NHE-8) (Solute carrier family 9 member 8)	SLC9A8	û	û	û	ü	û	û
Q8IVB4	SL9A9_HUMAN	Sodium/hydrogen exchanger 9 (Na(+)/H(+) exchanger 9) (NHE-9) (Solute carrier family 9 member 9)	SLC9A9	ü	ü	û	û	û	û
Q4G0N8	SL9C1_HUMAN	Sodium/hydrogen exchanger 10 (Na(+)/H(+) exchanger 10) (NHE-10) (Solute carrier family 9 member 10) (Solute carrier family 9 member C1) (Sperm-specific Na(+)/H(+) exchanger) (sNHE)	SLC9C1	ü	ü	û	û	û	û
Q5TAH2	SL9C2_HUMAN	Sodium/hydrogen exchanger 11 (Na(+)/H(+) exchanger 11) (NHE-11) (Solute carrier family 9 member 11) (Solute carrier family 9 member C2)	SLC9C2	û	û	û	û	û	ü
Q9NQ25	SLAF7_HUMAN	SLAM family member 7 (CD2 subset 1) (CD2-like receptor-activating cytotoxic cells) (CRACC) (Membrane protein FOAP-12) (Novel Ly9) (Protein 19A) (CD antigen CD319)	SLAMF7	û	ü	û	û	û	û
Q07837	SLC31_HUMAN	Neutral and basic amino acid transport protein rBAT (NBAT) (D2h) (Solute carrier family 3 member 1) (b(0,+)-type amino acid transport protein)	SLC3A1	û	ü	û	û	û	ü
Q9H156	SLIK2_HUMAN	SLIT and NTRK-like protein 2	SLITRK2	û	ü	û	û	û	û
Q8IW52	SLIK4_HUMAN	SLIT and NTRK-like protein 4	SLITRK4	ü	û	û	û	û	û
Q9H5Y7	SLIK6_HUMAN	SLIT and NTRK-like protein 6	SLITRK6	û	ü	û	û	û	û
Q14BN4	SLMAP_HUMAN	Sarcolemmal membrane-associated protein (Sarcolemmal-associated protein)	SLMAP	ü	ü	ü	û	ü	ü
A6NFE2	SMCO2_HUMAN	Single-pass membrane and coiled-coil domain-containing protein 2	SMCO2	û	ü	û	û	û	û
A2RU48	SMCO3_HUMAN	Single-pass membrane and coiled-coil domain-containing protein 3	SMCO3	û	ü	û	û	û	û
B2RUZ4	SMIM1_HUMAN	Small integral membrane protein 1 (Vel blood group antigen)	SMIM1	û	û	ü	û	û	û
Q8WVI0	SMIM4_HUMAN	Small integral membrane protein 4	SMIM4	ü	û	û	û	û	ü
Q9BQ49	SMIM7_HUMAN	Small integral membrane protein 7	SMIM7	ü	û	û	û	û	û
Q99835	SMO_HUMAN	Smoothened homolog (SMO) (Protein Gx)	SMO	û	ü	û	û	û	û
Q9BZZ2	SN_HUMAN	Sialoadhesin (Sialic acid-binding Ig-like lectin 1) (Siglec-1) (CD antigen CD169)	SIGLEC1	ü	ü	û	ü	ü	ü
O43759	SNG1_HUMAN	Synaptogyrin-1	SYNGR1	û	û	ü	û	û	ü
O43760	SNG2_HUMAN	Synaptogyrin-2 (Cellugyrin)	SYNGR2	û	ü	û	û	ü	ü
O43761	SNG3_HUMAN	Synaptogyrin-3	SYNGR3	û	ü	ü	ü	ü	ü
Q9Y6L6	SO1B1_HUMAN	Solute carrier organic anion transporter family member 1B1 (Liver-specific organic anion transporter 1) (LST-1) (OATP-C) (Sodium-independent organic anion-transporting polypeptide 2) (OATP-2) (Solute carrier family 21 member 6)	SLCO1B1	û	û	ü	û	û	û
Q9NPD5	SO1B3_HUMAN	Solute carrier organic anion transporter family member 1B3 (Liver-specific organic anion transporter 2) (LST-2) (Organic anion transporter 8) (Organic anion-transporting polypeptide 8) (OATP-8) (Solute carrier family 21 member 8)	SLCO1B3	û	û	û	û	û	ü
G3V0H7	SO1B7_HUMAN	Putative solute carrier organic anion transporter family member 1B7 (Liver-specific organic anion transporter 3) (LST-3)	SLCO1B7	û	û	û	û	ü	û
Q9NYB5	SO1C1_HUMAN	Solute carrier organic anion transporter family member 1C1 (Organic anion transporter F) (OATP-F) (Organic anion transporter polypeptide-related protein 5) (OAT-RP-5) (OATPRP5) (Organic anion-transporting polypeptide 14) (OATP-14) (Solute carrier family 21 member 14) (Thyroxine transporter)	SLCO1C1	û	û	û	ü	û	û
Q92959	SO2A1_HUMAN	Solute carrier organic anion transporter family member 2A1 (Prostaglandin transporter) (PGT) (Solute carrier family 21 member 2)	SLCO2A1	ü	ü	ü	ü	ü	ü
O94956	SO2B1_HUMAN	Solute carrier organic anion transporter family member 2B1 (Organic anion transporter B) (OATP-B) (Organic anion transporter polypeptide-related protein 2) (OATP-RP2) (OATPRP2) (Solute carrier family 21 member 9)	SLCO2B1	û	û	û	û	ü	ü
Q9UIG8	SO3A1_HUMAN	Solute carrier organic anion transporter family member 3A1 (OATP3A1) (Organic anion transporter polypeptide-related protein 3) (OATP-RP3) (OATPRP3) (Organic anion-transporting polypeptide D) (OATP-D) (PGE1 transporter) (Sodium-independent organic anion transporter D) (Solute carrier family 21 member 11)	SLCO3A1	ü	û	û	ü	ü	ü
P35610	SOAT1_HUMAN	Sterol O-acyltransferase 1 (EC 2.3.1.26) (Acyl-coenzyme A:cholesterol acyltransferase 1) (ACAT-1) (Cholesterol acyltransferase 1)	SOAT1	ü	ü	û	ü	ü	ü
Q5TF21	SOGA3_HUMAN	Protein SOGA3	SOGA3	û	û	û	ü	û	û
Q8WY21	SORC1_HUMAN	VPS10 domain-containing receptor SorCS1 (hSorCS)	SORCS1	ü	û	û	ü	û	û
Q96PQ0	SORC2_HUMAN	VPS10 domain-containing receptor SorCS2 [Cleaved into: SorCS2 122 kDa chain; SorCS2 104 kDa chain; SorCS2 18 kDa chain]	SORCS2	ü	û	û	û	ü	û
Q9UPU3	SORC3_HUMAN	VPS10 domain-containing receptor SorCS3	SORCS3	û	û	û	û	û	ü
Q92673	SORL_HUMAN	Sortilin-related receptor (Low-density lipoprotein receptor relative with 11 ligand-binding repeats) (LDLR relative with 11 ligand-binding repeats) (LR11) (SorLA-1) (Sorting protein-related receptor containing LDLR class A repeats) (SorLA)	SORL1	ü	ü	ü	ü	û	ü
Q99523	SORT_HUMAN	Sortilin (100 kDa NT receptor) (Glycoprotein 95) (Gp95) (Neurotensin receptor 3) (NT3) (NTR3)	SORT1	ü	ü	ü	ü	ü	ü
Q9Y6A9	SPCS1_HUMAN	Signal peptidase complex subunit 1 (EC 3.4.-.-) (Microsomal signal peptidase 12 kDa subunit) (SPase 12 kDa subunit)	SPCS1	û	ü	û	û	û	ü
Q15005	SPCS2_HUMAN	Signal peptidase complex subunit 2 (EC 3.4.-.-) (Microsomal signal peptidase 25 kDa subunit) (SPase 25 kDa subunit)	SPCS2	ü	ü	ü	ü	ü	ü
P61009	SPCS3_HUMAN	Signal peptidase complex subunit 3 (EC 3.4.-.-) (Microsomal signal peptidase 22/23 kDa subunit) (SPC22/23) (SPase 22/23 kDa subunit)	SPCS3	ü	ü	ü	ü	ü	ü
Q9UQ90	SPG7_HUMAN	Paraplegin (EC 3.4.24.-) (Cell matrix adhesion regulator) (Spastic paraplegia 7 protein)	SPG7	ü	ü	ü	ü	ü	ü
Q9H2V7	SPNS1_HUMAN	Protein spinster homolog 1 (HSpin1) (Spinster-like protein 1)	SPNS1	ü	ü	û	ü	ü	ü
Q8IVW8	SPNS2_HUMAN	Protein spinster homolog 2	SPNS2	û	û	û	û	ü	û
Q8TCT8	SPP2A_HUMAN	Signal peptide peptidase-like 2A (SPP-like 2A) (SPPL2a) (EC 3.4.23.-) (Intramembrane protease 3) (IMP-3) (Presenilin-like protein 2)	SPPL2A	ü	ü	û	ü	ü	ü
O15269	SPTC1_HUMAN	Serine palmitoyltransferase 1 (EC 2.3.1.50) (Long chain base biosynthesis protein 1) (LCB 1) (Serine-palmitoyl-CoA transferase 1) (SPT 1) (SPT1)	SPTLC1	ü	ü	û	û	ü	ü
Q969W0	SPTSA_HUMAN	Serine palmitoyltransferase small subunit A (Small subunit of serine palmitoyltransferase A) (ssSPTa)	SPTSSA	ü	ü	û	ü	ü	ü
Q9Y5M8	SRPRB_HUMAN	Signal recognition particle receptor subunit beta (SR-beta) (Protein APMCF1)	SRPRB	ü	ü	û	ü	ü	ü
P30874	SSR2_HUMAN	Somatostatin receptor type 2 (SS-2-R) (SS2-R) (SS2R) (SRIF-1)	SSTR2	û	û	û	ü	û	û
P32745	SSR3_HUMAN	Somatostatin receptor type 3 (SS-3-R) (SS3-R) (SS3R) (SSR-28)	SSTR3	û	û	ü	û	û	û
P43307	SSRA_HUMAN	Translocon-associated protein subunit alpha (TRAP-alpha) (Signal sequence receptor subunit alpha) (SSR-alpha)	SSR1	ü	ü	ü	ü	ü	ü
P43308	SSRB_HUMAN	Translocon-associated protein subunit beta (TRAP-beta) (Signal sequence receptor subunit beta) (SSR-beta)	SSR2	ü	ü	ü	ü	ü	ü
Q9UNL2	SSRG_HUMAN	Translocon-associated protein subunit gamma (TRAP-gamma) (Signal sequence receptor subunit gamma) (SSR-gamma)	SSR3	ü	ü	ü	ü	ü	ü
Q9NRC1	ST7_HUMAN	Suppressor of tumorigenicity 7 protein (Protein FAM4A1) (Protein HELG)	ST7	û	û	û	ü	û	û
Q9NY15	STAB1_HUMAN	Stabilin-1 (Fasciclin, EGF-like, laminin-type EGF-like and link domain-containing scavenger receptor 1) (FEEL-1) (MS-1 antigen)	STAB1	ü	ü	ü	ü	ü	ü
O95210	STBD1_HUMAN	Starch-binding domain-containing protein 1 (Genethonin-1) (Glycophagy cargo receptor STBD1)	STBD1	û	ü	û	û	ü	ü
Q9UHE8	STEA1_HUMAN	Metalloreductase STEAP1 (EC 1.16.1.-) (Six-transmembrane epithelial antigen of prostate 1)	STEAP1	û	û	û	ü	û	û
Q8NFT2	STEA2_HUMAN	Metalloreductase STEAP2 (EC 1.16.1.-) (Prostate cancer-associated protein 1) (Protein up-regulated in metastatic prostate cancer) (PUMPCn) (Six-transmembrane epithelial antigen of prostate 2) (SixTransMembrane protein of prostate 1)	STEAP2	û	û	û	ü	û	û
Q658P3	STEA3_HUMAN	Metalloreductase STEAP3 (EC 1.16.1.-) (Dudulin-2) (Six-transmembrane epithelial antigen of prostate 3) (Tumor suppressor-activated pathway protein 6) (hTSAP6) (pHyde) (hpHyde)	STEAP3	û	ü	û	ü	û	ü
Q687X5	STEA4_HUMAN	Metalloreductase STEAP4 (EC 1.16.1.9) (Six-transmembrane epithelial antigen of prostate 4) (SixTransMembrane protein of prostate 2) (Tumor necrosis factor, alpha-induced protein 9)	STEAP4	ü	û	ü	ü	ü	ü
Q13586	STIM1_HUMAN	Stromal interaction molecule 1	STIM1	ü	ü	ü	ü	ü	ü
Q86TL2	STIMA_HUMAN	Store-operated calcium entry regulator STIMATE (STIM-activating enhancer encoded by TMEM110) (Transmembrane protein 110)	STIMATE	û	û	û	û	ü	û
Q9UBI4	STML1_HUMAN	Stomatin-like protein 1 (SLP-1) (EPB72-like protein 1) (Protein unc-24 homolog) (Stomatin-related protein) (STORP)	STOML1	û	û	û	û	ü	û
Q8TAV4	STML3_HUMAN	Stomatin-like protein 3 (SLP-3)	STOML3	ü	û	û	û	û	û
P27105	STOM_HUMAN	Stomatin (Erythrocyte band 7 integral membrane protein) (Erythrocyte membrane protein band 7.2) (Protein 7.2b)	STOM	ü	ü	ü	ü	ü	ü
Q9BX79	STRA6_HUMAN	Receptor for retinol uptake STRA6 (Retinol-binding protein receptor STRA6) (Stimulated by retinoic acid gene 6 protein homolog)	STRA6	û	û	û	û	û	ü
P08842	STS_HUMAN	Steryl-sulfatase (EC 3.1.6.2) (Arylsulfatase C) (ASC) (Estrone sulfatase) (Steroid sulfatase) (Steryl-sulfate sulfohydrolase)	STS	ü	ü	ü	ü	ü	û
P46977	STT3A_HUMAN	Dolichyl-diphosphooligosaccharide--protein glycosyltransferase subunit STT3A (Oligosaccharyl transferase subunit STT3A) (STT3-A) (EC 2.4.99.18) (B5) (Integral membrane protein 1) (Transmembrane protein TMC)	STT3A	ü	ü	ü	ü	ü	ü
Q8TCJ2	STT3B_HUMAN	Dolichyl-diphosphooligosaccharide--protein glycosyltransferase subunit STT3B (Oligosaccharyl transferase subunit STT3B) (STT3-B) (EC 2.4.99.18) (Source of immunodominant MHC-associated peptides homolog)	STT3B	ü	ü	ü	ü	ü	ü
Q69YW2	STUM_HUMAN	Protein stum homolog	STUM	û	û	û	û	û	ü
Q86Y82	STX12_HUMAN	Syntaxin-12	STX12	ü	ü	ü	ü	ü	ü
O14662	STX16_HUMAN	Syntaxin-16 (Syn16)	STX16	û	ü	û	û	û	û
Q9P2W9	STX18_HUMAN	Syntaxin-18 (Cell growth-inhibiting gene 9 protein)	STX18	ü	ü	ü	û	ü	ü
Q16623	STX1A_HUMAN	Syntaxin-1A (Neuron-specific antigen HPC-1)	STX1A	û	ü	ü	ü	û	ü
P32856	STX2_HUMAN	Syntaxin-2 (Epimorphin)	STX2	û	ü	û	û	û	ü
Q13277	STX3_HUMAN	Syntaxin-3	STX3	û	ü	û	û	û	û
Q12846	STX4_HUMAN	Syntaxin-4 (Renal carcinoma antigen NY-REN-31)	STX4	û	ü	û	ü	ü	ü
Q13190	STX5_HUMAN	Syntaxin-5	STX5	û	ü	û	ü	ü	ü
O43752	STX6_HUMAN	Syntaxin-6	STX6	û	ü	û	û	û	û
O15400	STX7_HUMAN	Syntaxin-7	STX7	ü	ü	ü	ü	ü	ü
Q9UNK0	STX8_HUMAN	Syntaxin-8	STX8	û	û	û	ü	ü	ü
Q9UBS9	SUCO_HUMAN	SUN domain-containing ossification factor (Membrane protein CH1) (Protein osteopotentia homolog) (SUN-like protein 1)	SUCO	û	ü	û	û	ü	ü
P14410	SUIS_HUMAN	Sucrase-isomaltase, intestinal [Cleaved into: Sucrase (EC 3.2.1.48); Isomaltase (EC 3.2.1.10)]	SI	û	û	ü	ü	û	û
Q8IWU5	SULF2_HUMAN	Extracellular sulfatase Sulf-2 (hSulf-2) (EC 3.1.6.-)	SULF2	ü	û	û	ü	û	û
O94901	SUN1_HUMAN	SUN domain-containing protein 1 (Protein unc-84 homolog A) (Sad1/unc-84 protein-like 1)	SUN1	û	ü	ü	ü	ü	ü
Q9UH99	SUN2_HUMAN	SUN domain-containing protein 2 (Protein unc-84 homolog B) (Rab5-interacting protein) (Rab5IP) (Sad1/unc-84 protein-like 2)	SUN2	ü	ü	ü	ü	ü	ü
O15260	SURF4_HUMAN	Surfeit locus protein 4	SURF4	ü	ü	ü	ü	ü	ü
Q6UWL2	SUSD1_HUMAN	Sushi domain-containing protein 1	SUSD1	ü	ü	ü	ü	û	û
Q9UGT4	SUSD2_HUMAN	Sushi domain-containing protein 2	SUSD2	ü	ü	ü	ü	ü	ü
O60279	SUSD5_HUMAN	Sushi domain-containing protein 5	SUSD5	û	û	ü	û	û	û
Q7L0J3	SV2A_HUMAN	Synaptic vesicle glycoprotein 2A	SV2A	ü	ü	ü	ü	ü	ü
Q7L1I2	SV2B_HUMAN	Synaptic vesicle glycoprotein 2B	SV2B	ü	ü	ü	ü	ü	û
Q496J9	SV2C_HUMAN	Synaptic vesicle glycoprotein 2C	SV2C	û	û	û	ü	û	û
Q9BRV3	SWET1_HUMAN	Sugar transporter SWEET1 (HsSWEET1) (RAG1-activating protein 1) (Solute carrier family 50 member 1) (Stromal cell protein)	SLC50A1	ü	û	û	ü	ü	û
P57105	SYJ2B_HUMAN	Synaptojanin-2-binding protein (Mitochondrial outer membrane protein 25)	SYNJ2BP	ü	ü	û	ü	ü	ü
Q6ZMZ3	SYNE3_HUMAN	Nesprin-3 (KASH domain-containing protein 3) (KASH3) (Nuclear envelope spectrin repeat protein 3)	SYNE3	ü	ü	û	û	ü	ü
P08247	SYPH_HUMAN	Synaptophysin (Major synaptic vesicle protein p38)	SYP	ü	ü	ü	ü	ü	ü
Q16563	SYPL1_HUMAN	Synaptophysin-like protein 1 (Pantophysin)	SYPL1	ü	ü	ü	ü	ü	ü
Q8N2H4	SYS1_HUMAN	Protein SYS1 homolog	SYS1	û	û	û	û	ü	ü
P21579	SYT1_HUMAN	Synaptotagmin-1 (Synaptotagmin I) (SytI) (p65)	SYT1	ü	ü	ü	ü	ü	ü
Q9BQS2	SYT15_HUMAN	Synaptotagmin-15 (Chr10Syt) (Synaptotagmin XV) (SytXV)	SYT15	û	û	ü	û	û	û
Q8N9I0	SYT2_HUMAN	Synaptotagmin-2 (Synaptotagmin II) (SytII)	SYT2	ü	ü	ü	ü	ü	ü
O00445	SYT5_HUMAN	Synaptotagmin-5 (Synaptotagmin V) (SytV)	SYT5	ü	û	ü	û	ü	ü
O43581	SYT7_HUMAN	Synaptotagmin-7 (IPCA-7) (Prostate cancer-associated protein 7) (Synaptotagmin VII) (SytVII)	SYT7	û	û	û	û	ü	ü
Q86TM6	SYVN1_HUMAN	E3 ubiquitin-protein ligase synoviolin (EC 2.3.2.27) (RING-type E3 ubiquitin transferase synoviolin) (Synovial apoptosis inhibitor 1)	SYVN1	ü	ü	ü	ü	ü	ü
Q9NUM4	T106B_HUMAN	Transmembrane protein 106B	TMEM106B	ü	ü	û	ü	û	ü
Q9H061	T126A_HUMAN	Transmembrane protein 126A	TMEM126A	ü	ü	ü	ü	ü	ü
Q8IUX1	T126B_HUMAN	Complex I assembly factor TMEM126B, mitochondrial (Transmembrane protein 126B)	TMEM126B	û	ü	ü	ü	ü	û
Q6IEE7	T132E_HUMAN	Transmembrane protein 132E	TMEM132E	û	û	û	ü	û	û
Q9NX61	T161A_HUMAN	Transmembrane protein 161A (Adaptive response to oxidative stress protein 29) (AROS-29)	TMEM161A	ü	û	û	û	ü	ü
Q8NDZ6	T161B_HUMAN	Transmembrane protein 161B	TMEM161B	û	û	û	û	ü	û
Q96HP8	T176A_HUMAN	Transmembrane protein 176A (Hepatocellular carcinoma-associated antigen 112)	TMEM176A	û	û	û	û	ü	û
H3BS89	T178B_HUMAN	Transmembrane protein 178B	TMEM178B	û	û	û	û	ü	û
Q7Z7N9	T179B_HUMAN	Transmembrane protein 179B	TMEM179B	ü	ü	û	ü	û	û
Q9Y519	T184B_HUMAN	Transmembrane protein 184B (Putative MAPK-activating protein FM08)	TMEM184B	ü	ü	û	ü	ü	û
Q9NVA4	T184C_HUMAN	Transmembrane protein 184C (Transmembrane protein 34)	TMEM184C	û	ü	û	ü	ü	ü
Q5JRV8	T255A_HUMAN	Transmembrane protein 255A (Protein FAM70A)	TMEM255A	û	û	û	û	ü	û
P30408	T4S1_HUMAN	Transmembrane 4 L6 family member 1 (Membrane component chromosome 3 surface marker 1) (Tumor-associated antigen L6)	TM4SF1	û	û	û	û	ü	û
P21731	TA2R_HUMAN	Thromboxane A2 receptor (TXA2-R) (Prostanoid TP receptor)	TBXA2R	û	û	û	û	ü	û
Q9NYW7	TA2R1_HUMAN	Taste receptor type 2 member 1 (T2R1) (Taste receptor family B member 7) (TRB7)	TAS2R1	û	û	û	û	û	ü
Q9NYW4	TA2R5_HUMAN	Taste receptor type 2 member 5 (T2R5)	TAS2R5	û	û	û	ü	û	û
Q9P1P5	TAAR2_HUMAN	Trace amine-associated receptor 2 (TaR-2) (Trace amine receptor 2) (G-protein coupled receptor 58)	TAAR2	û	û	ü	û	û	û
Q9BXJ8	TACAN_HUMAN	Ion channel TACAN (Transmembrane protein 120A) (Transmembrane protein induced by tumor necrosis factor alpha)	TMEM120A	ü	ü	û	ü	û	û
Q03518	TAP1_HUMAN	Antigen peptide transporter 1 (APT1) (EC 7.4.2.-) (ATP-binding cassette sub-family B member 2) (Peptide supply factor 1) (Peptide transporter PSF1) (PSF-1) (Peptide transporter TAP1) (Peptide transporter involved in antigen processing 1) (Really interesting new gene 4 protein) (RING4)	TAP1	ü	ü	ü	ü	ü	ü
Q03519	TAP2_HUMAN	Antigen peptide transporter 2 (APT2) (EC 7.4.2.-) (ATP-binding cassette sub-family B member 3) (Peptide supply factor 2) (Peptide transporter PSF2) (PSF-2) (Peptide transporter TAP2) (Peptide transporter involved in antigen processing 2) (Really interesting new gene 11 protein) (RING11)	TAP2	ü	ü	ü	ü	ü	ü
Q6NXT6	TAPT1_HUMAN	Transmembrane anterior posterior transformation protein 1 homolog (Cytomegalovirus partial fusion receptor)	TAPT1	ü	û	û	û	ü	ü
Q7Z7G0	TARSH_HUMAN	Target of Nesh-SH3 (Tarsh) (ABI gene family member 3-binding protein) (Nesh-binding protein) (NeshBP)	ABI3BP	ü	ü	ü	ü	û	ü
Q9Y4P3	TBL2_HUMAN	Transducin beta-like protein 2 (WS beta-transducin repeats protein) (WS-betaTRP) (Williams-Beuren syndrome chromosomal region 13 protein)	TBL2	ü	ü	ü	ü	ü	ü
Q9Y2W6	TDRKH_HUMAN	Tudor and KH domain-containing protein (Tudor domain-containing protein 2)	TDRKH	û	ü	û	û	û	û
Q9NZ01	TECR_HUMAN	Very-long-chain enoyl-CoA reductase (EC 1.3.1.93) (Synaptic glycoprotein SC2) (Trans-2,3-enoyl-CoA reductase) (TER)	TECR	ü	ü	ü	ü	ü	ü
Q9UKZ4	TEN1_HUMAN	Teneurin-1 (Ten-1) (Protein Odd Oz/ten-m homolog 1) (Tenascin-M1) (Ten-m1) (Teneurin transmembrane protein 1) [Cleaved into: Ten-1 intracellular domain (IDten-1) (Ten-1 ICD); Teneurin C-terminal-associated peptide (TCPA-1) (Ten-1 extracellular domain) (Ten-1 ECD)]	TENM1	ü	û	û	ü	û	û
Q9NT68	TEN2_HUMAN	Teneurin-2 (Ten-2) (Protein Odd Oz/ten-m homolog 2) (Tenascin-M2) (Ten-m2) (Teneurin transmembrane protein 2) [Cleaved into: Ten-2, soluble form; Ten-2 intracellular domain (Ten-2 ICD)]	TENM2	û	û	û	ü	û	ü
Q9P273	TEN3_HUMAN	Teneurin-3 (Ten-3) (Protein Odd Oz/ten-m homolog 3) (Tenascin-M3) (Ten-m3) (Teneurin transmembrane protein 3)	TENM3	ü	ü	û	ü	ü	ü
Q6N022	TEN4_HUMAN	Teneurin-4 (Ten-4) (Protein Odd Oz/ten-m homolog 4) (Tenascin-M4) (Ten-m4) (Teneurin transmembrane protein 4)	TENM4	ü	ü	û	û	û	û
P24821	TENA_HUMAN	Tenascin (TN) (Cytotactin) (GMEM) (GP 150-225) (Glioma-associated-extracellular matrix antigen) (Hexabrachion) (JI) (Myotendinous antigen) (Neuronectin) (Tenascin-C) (TN-C)	TNC	ü	ü	ü	ü	ü	ü
Q8N6K0	TEX29_HUMAN	Testis-expressed protein 29	TEX29	û	û	û	û	ü	û
P13726	TF_HUMAN	Tissue factor (TF) (Coagulation factor III) (Thromboplastin) (CD antigen CD142)	F3	û	ü	û	û	ü	ü
P02786	TFR1_HUMAN	Transferrin receptor protein 1 (TR) (TfR) (TfR1) (Trfr) (T9) (p90) (CD antigen CD71) [Cleaved into: Transferrin receptor protein 1, serum form (sTfR)]	TFRC	ü	ü	ü	ü	ü	ü
Q03167	TGBR3_HUMAN	Transforming growth factor beta receptor type 3 (TGF-beta receptor type 3) (TGFR-3) (Betaglycan) (Transforming growth factor beta receptor III) (TGF-beta receptor type III)	TGFBR3	ü	û	û	û	ü	û
P37173	TGFR2_HUMAN	TGF-beta receptor type-2 (TGFR-2) (EC 2.7.11.30) (TGF-beta type II receptor) (Transforming growth factor-beta receptor type II) (TGF-beta receptor type II) (TbetaR-II)	TGFBR2	û	û	ü	ü	û	ü
O43493	TGON2_HUMAN	Trans-Golgi network integral membrane protein 2 (Trans-Golgi network glycoprotein 46) (TGN38 homolog) (hTGN46) (Trans-Golgi network glycoprotein 48) (hTGN48) (Trans-Golgi network glycoprotein 51) (hTGN51) (Trans-Golgi network protein 2)	TGOLN2	ü	ü	ü	û	ü	ü
Q8WUY1	THEM6_HUMAN	Protein THEM6 (Mesenchymal stem cell protein DSCD75) (Thioesterase superfamily member 6)	THEM6	û	ü	ü	ü	ü	ü
Q9UPZ6	THS7A_HUMAN	Thrombospondin type-1 domain-containing protein 7A [Cleaved into: Thrombospondin type-1 domain-containing protein 7A, soluble form]	THSD7A	ü	ü	û	û	û	û
Q9NS62	THSD1_HUMAN	Thrombospondin type-1 domain-containing protein 1 (Transmembrane molecule with thrombospondin module)	THSD1	û	û	û	û	ü	û
O60830	TI17B_HUMAN	Mitochondrial import inner membrane translocase subunit Tim17-B	TIMM17B	ü	ü	û	ü	û	ü
Q5SRD1	TI23B_HUMAN	Mitochondrial import inner membrane translocase subunit Tim23B (TIMM23B)	TIMM23B	ü	û	û	û	û	û
Q9BQ16	TICN3_HUMAN	Testican-3 (SPARC/osteonectin, CWCV, and Kazal-like domains proteoglycan 3)	SPOCK3	ü	û	û	û	ü	ü
Q9NPL8	TIDC1_HUMAN	Complex I assembly factor TIMMDC1, mitochondrial (Protein M5-14) (Translocase of inner mitochondrial membrane domain-containing protein 1) (TIMM domain containing-protein 1)	TIMMDC1	ü	ü	ü	ü	û	ü
Q02763	TIE2_HUMAN	Angiopoietin-1 receptor (EC 2.7.10.1) (Endothelial tyrosine kinase) (Tunica interna endothelial cell kinase) (Tyrosine kinase with Ig and EGF homology domains-2) (Tyrosine-protein kinase receptor TEK) (Tyrosine-protein kinase receptor TIE-2) (hTIE2) (p140 TEK) (CD antigen CD202b)	TEK	ü	ü	ü	ü	ü	ü
Q96DA6	TIM14_HUMAN	Mitochondrial import inner membrane translocase subunit TIM14 (DnaJ homolog subfamily C member 19)	DNAJC19	ü	ü	ü	ü	û	ü
Q9Y584	TIM22_HUMAN	Mitochondrial import inner membrane translocase subunit Tim22 (Testis-expressed protein 4)	TIMM22	ü	ü	ü	ü	û	û
O14925	TIM23_HUMAN	Mitochondrial import inner membrane translocase subunit Tim23	TIMM23	û	ü	û	ü	û	ü
Q3ZCQ8	TIM50_HUMAN	Mitochondrial import inner membrane translocase subunit TIM50	TIMM50	ü	ü	ü	ü	ü	ü
Q8TB96	TIP_HUMAN	T-cell immunomodulatory protein (Protein TIP) (Integrin-alpha FG-GAP repeat-containing protein 1) (Linkin)	ITFG1	û	ü	û	ü	û	ü
Q96A98	TIP39_HUMAN	Tuberoinfundibular peptide of 39 residues (TIP39) (Parathyroid hormone 2)	PTH2	û	û	û	ü	û	û
Q8TBR7	TLC3A_HUMAN	TLC domain-containing protein 3A (Protein CT120) (Protein FAM57A)	TLCD3A	û	û	û	û	ü	û
Q96MV1	TLCD4_HUMAN	TLC domain-containing protein 4 (Transmembrane protein 56)	TLCD4	û	û	û	û	û	ü
Q15399	TLR1_HUMAN	Toll-like receptor 1 (EC 3.2.2.6) (Toll/interleukin-1 receptor-like protein) (TIL) (CD antigen CD281)	TLR1	ü	ü	ü	ü	ü	ü
O60603	TLR2_HUMAN	Toll-like receptor 2 (EC 3.2.2.6) (Toll/interleukin-1 receptor-like protein 4) (CD antigen CD282)	TLR2	û	û	û	ü	û	û
O15455	TLR3_HUMAN	Toll-like receptor 3 (CD antigen CD283)	TLR3	ü	ü	û	ü	ü	ü
Q9Y2C9	TLR6_HUMAN	Toll-like receptor 6 (EC 3.2.2.6) (CD antigen CD286)	TLR6	û	û	ü	û	û	û
Q9NR97	TLR8_HUMAN	Toll-like receptor 8 (CD antigen CD288)	TLR8	ü	û	û	û	û	û
Q9NR96	TLR9_HUMAN	Toll-like receptor 9 (CD antigen CD289)	TLR9	û	ü	û	û	û	û
Q96IK0	TM101_HUMAN	Transmembrane protein 101 (Putative NF-kappa-B-activating protein 130)	TMEM101	ü	ü	û	ü	ü	ü
Q8NE00	TM104_HUMAN	Transmembrane protein 104	TMEM104	û	û	û	ü	û	û
Q6UX40	TM107_HUMAN	Transmembrane protein 107	TMEM107	ü	û	û	ü	ü	û
Q9BVC6	TM109_HUMAN	Transmembrane protein 109 (Mitsugumin-23) (Mg23)	TMEM109	ü	û	ü	ü	ü	ü
Q12893	TM115_HUMAN	Transmembrane protein 115 (Placental protein 6) (Protein PL6)	TMEM115	ü	û	û	û	ü	û
Q9H0C3	TM117_HUMAN	Transmembrane protein 117	TMEM117	û	û	ü	û	û	û
Q4V9L6	TM119_HUMAN	Transmembrane protein 119 (Osteoblast induction factor) (OBIF)	TMEM119	ü	ü	ü	û	û	ü
Q86T26	TM11B_HUMAN	Transmembrane protease serine 11B (EC 3.4.21.-) (Airway trypsin-like protease 5)	TMPRSS11B	û	û	ü	û	û	û
Q8N3G9	TM130_HUMAN	Transmembrane protein 130	TMEM130	ü	û	û	ü	ü	ü
Q92545	TM131_HUMAN	Transmembrane protein 131 (Protein RW1)	TMEM131	ü	ü	û	ü	û	û
Q96I45	TM141_HUMAN	Transmembrane protein 141	TMEM141	ü	ü	û	ü	ü	û
Q96AN5	TM143_HUMAN	Transmembrane protein 143	TMEM143	ü	û	û	ü	û	û
Q9BVK8	TM147_HUMAN	Transmembrane protein 147 (Protein NIFIE 14)	TMEM147	ü	ü	û	ü	ü	ü
Q9Y6G1	TM14A_HUMAN	Transmembrane protein 14A	TMEM14A	ü	ü	û	ü	ü	ü
Q9NUH8	TM14B_HUMAN	Transmembrane protein 14B	TMEM14B	û	ü	û	û	ü	ü
Q9P0S9	TM14C_HUMAN	Transmembrane protein 14C	TMEM14C	ü	ü	ü	ü	ü	ü
Q9NX00	TM160_HUMAN	Transmembrane protein 160	TMEM160	û	û	û	ü	ü	û
Q8TC26	TM163_HUMAN	Transmembrane protein 163	TMEM163	û	û	û	ü	û	û
Q5U3C3	TM164_HUMAN	Transmembrane protein 164	TMEM164	ü	ü	û	ü	ü	ü
Q9HC07	TM165_HUMAN	Transmembrane protein 165 (Transmembrane protein PT27) (Transmembrane protein TPARL)	TMEM165	ü	ü	û	ü	ü	ü
Q9H0V1	TM168_HUMAN	Transmembrane protein 168	TMEM168	û	ü	û	ü	û	ü
Q9BSA9	TM175_HUMAN	Endosomal/lysosomal potassium channel TMEM175 (Transmembrane protein 175) (hTMEM175)	TMEM175	ü	û	û	ü	ü	ü
Q9P2C4	TM181_HUMAN	Transmembrane protein 181	TMEM181	û	ü	ü	ü	ü	ü
Q8IY95	TM192_HUMAN	Transmembrane protein 192	TMEM192	û	û	û	ü	û	û
Q5SNT2	TM201_HUMAN	Transmembrane protein 201 (Spindle-associated membrane protein 1)	TMEM201	û	û	ü	ü	ü	ü
Q6UW68	TM205_HUMAN	Transmembrane protein 205	TMEM205	ü	ü	ü	ü	ü	ü
Q9BTX3	TM208_HUMAN	Transmembrane protein 208	TMEM208	û	ü	û	û	û	û
Q96SK2	TM209_HUMAN	Transmembrane protein 209	TMEM209	û	ü	û	û	û	ü
Q9H0R3	TM222_HUMAN	Transmembrane protein 222	TMEM222	û	û	û	û	û	ü
Q96A57	TM230_HUMAN	Transmembrane protein 230	TMEM230	û	ü	û	û	û	û
Q9H6L2	TM231_HUMAN	Transmembrane protein 231	TMEM231	ü	ü	ü	ü	ü	ü
Q8WW34	TM239_HUMAN	Transmembrane protein 239	TMEM239	û	û	û	û	ü	û
Q9H330	TM245_HUMAN	Transmembrane protein 245 (Protein CG-2)	TMEM245	ü	ü	ü	ü	ü	ü
A6NEH6	TM247_HUMAN	Transmembrane protein 247	TMEM247	ü	ü	û	û	ü	û
Q9NWD8	TM248_HUMAN	Transmembrane protein 248	TMEM248	û	û	û	û	ü	û
Q8N2U0	TM256_HUMAN	Transmembrane protein 256	TMEM256	ü	ü	ü	ü	ü	ü
P61165	TM258_HUMAN	Transmembrane protein 258 (Dolichyl-diphosphooligosaccharide--protein glycosyltransferase subunit TMEM258) (Oligosaccharyl transferase subunit TMEM258)	TMEM258	ü	ü	ü	ü	ü	ü
Q8WUH6	TM263_HUMAN	Transmembrane protein 263	TMEM263	û	ü	û	ü	ü	ü
Q9BX74	TM2D1_HUMAN	TM2 domain-containing protein 1 (Amyloid-beta-binding protein) (hBBP)	TM2D1	ü	û	ü	ü	û	ü
Q9BRN9	TM2D3_HUMAN	TM2 domain-containing protein 3 (Beta-amyloid-binding protein-like protein 2) (BBP-like protein 2)	TM2D3	û	ü	ü	ü	û	ü
Q8NCS4	TM35B_HUMAN	Transmembrane protein 35B (ZMYM6 neighbor protein)	TMEM35B	ü	ü	û	ü	ü	ü
Q9H6F2	TM38A_HUMAN	Trimeric intracellular cation channel type A (TRIC-A) (TRICA) (Transmembrane protein 38A)	TMEM38A	û	û	û	ü	û	û
Q9NVV0	TM38B_HUMAN	Trimeric intracellular cation channel type B (TRIC-B) (TRICB) (Transmembrane protein 38B)	TMEM38B	ü	ü	û	ü	ü	ü
Q96HV5	TM41A_HUMAN	Transmembrane protein 41A	TMEM41A	ü	ü	û	û	û	û
Q5BJD5	TM41B_HUMAN	Transmembrane protein 41B (Protein stasimon)	TMEM41B	ü	ü	û	ü	ü	ü
Q9NWC5	TM45A_HUMAN	Transmembrane protein 45A (DNA polymerase-transactivated protein 4) (Dermal papilla-derived protein 7)	TMEM45A	û	û	û	û	ü	ü
O95807	TM50A_HUMAN	Transmembrane protein 50A (Small membrane protein 1)	TMEM50A	ü	ü	ü	ü	ü	ü
P56557	TM50B_HUMAN	Transmembrane protein 50B (HCV p7-trans-regulated protein 3)	TMEM50B	ü	û	ü	ü	û	ü
Q9BZW5	TM6S1_HUMAN	Transmembrane 6 superfamily member 1	TM6SF1	û	û	û	û	ü	û
Q8NBN3	TM87A_HUMAN	Transmembrane protein 87A	TMEM87A	ü	ü	ü	ü	ü	ü
Q96K49	TM87B_HUMAN	Transmembrane protein 87B	TMEM87B	û	ü	û	ü	ü	ü
O15321	TM9S1_HUMAN	Transmembrane 9 superfamily member 1 (MP70 protein family member) (hMP70)	TM9SF1	ü	ü	ü	ü	ü	ü
Q99805	TM9S2_HUMAN	Transmembrane 9 superfamily member 2 (p76)	TM9SF2	ü	ü	ü	ü	ü	ü
Q9HD45	TM9S3_HUMAN	Transmembrane 9 superfamily member 3 (EP70-P-iso) (SM-11044-binding protein)	TM9SF3	ü	ü	ü	ü	ü	ü
Q92544	TM9S4_HUMAN	Transmembrane 9 superfamily member 4 (Tumor cannibalism associated protein 1)	TM9SF4	û	ü	û	ü	ü	ü
Q8TDI7	TMC2_HUMAN	Transmembrane channel-like protein 2 (Transmembrane cochlear-expressed protein 2)	TMC2	û	ü	û	û	û	û
Q7Z404	TMC4_HUMAN	Transmembrane channel-like protein 4	TMC4	û	û	û	ü	û	û
Q6UXY8	TMC5_HUMAN	Transmembrane channel-like protein 5	TMC5	û	û	û	û	ü	û
Q7Z403	TMC6_HUMAN	Transmembrane channel-like protein 6 (Epidermodysplasia verruciformis protein 1) (Protein LAK-4)	TMC6	û	ü	û	û	û	û
O94876	TMCC1_HUMAN	Transmembrane and coiled-coil domains protein 1	TMCC1	û	ü	û	û	ü	ü
O75069	TMCC2_HUMAN	Transmembrane and coiled-coil domains protein 2 (Cerebral protein 11)	TMCC2	ü	û	û	û	û	û
Q9UM00	TMCO1_HUMAN	Calcium load-activated calcium channel (CLAC channel) (Transmembrane and coiled-coil domain-containing protein 1) (Transmembrane and coiled-coil domains protein 4) (Xenogeneic cross-immune protein PCIA3)	TMCO1	û	ü	û	ü	ü	û
Q6UWJ1	TMCO3_HUMAN	Transmembrane and coiled-coil domain-containing protein 3 (Putative LAG1-interacting protein)	TMCO3	ü	ü	û	ü	ü	ü
Q13445	TMED1_HUMAN	Transmembrane emp24 domain-containing protein 1 (Interleukin-1 receptor-like 1 ligand) (Putative T1/ST2 receptor-binding protein) (p24 family protein gamma-1) (Tp24) (p24gamma1)	TMED1	û	ü	û	ü	ü	ü
Q15363	TMED2_HUMAN	Transmembrane emp24 domain-containing protein 2 (Membrane protein p24A) (p24) (p24 family protein beta-1) (p24beta1)	TMED2	ü	ü	ü	ü	ü	ü
Q7Z7H5	TMED4_HUMAN	Transmembrane emp24 domain-containing protein 4 (Endoplasmic reticulum stress-response protein 25) (ERS25) (GMP25iso) (Putative NF-kappa-B-activating protein 156) (p24 family protein alpha-3) (p24alpha3)	TMED4	ü	ü	ü	ü	ü	ü
Q9Y3A6	TMED5_HUMAN	Transmembrane emp24 domain-containing protein 5 (p24 family protein gamma-2) (p24gamma2) (p28)	TMED5	ü	ü	ü	ü	ü	ü
Q9Y3B3	TMED7_HUMAN	Transmembrane emp24 domain-containing protein 7 (p24 family protein gamma-3) (p24gamma3) (p27)	TMED7	ü	ü	ü	ü	ü	ü
Q9BVK6	TMED9_HUMAN	Transmembrane emp24 domain-containing protein 9 (GMP25) (Glycoprotein 25L2) (p24 family protein alpha-2) (p24alpha2) (p25)	TMED9	ü	ü	ü	ü	ü	ü
P49755	TMEDA_HUMAN	Transmembrane emp24 domain-containing protein 10 (Protein TMED10) (21 kDa transmembrane-trafficking protein) (S31I125) (S31III125) (Tmp-21-I) (Transmembrane protein Tmp21) (p23) (p24 family protein delta-1) (p24delta1) (p24delta)	TMED10	ü	ü	ü	ü	ü	ü
Q9P0T7	TMEM9_HUMAN	Proton-transporting V-type ATPase complex assembly regulator TMEM9 (v-ATPase assembly regulator TMEM9) (Dermal papilla-derived protein 4) (Transmembrane protein 9) (Protein TMEM9)	TMEM9	û	ü	ü	û	û	ü
Q96B42	TMM18_HUMAN	Transmembrane protein 18	TMEM18	ü	û	û	û	ü	û
Q96HH6	TMM19_HUMAN	Transmembrane protein 19	TMEM19	û	ü	û	û	û	û
Q86YD3	TMM25_HUMAN	Transmembrane protein 25	TMEM25	û	ü	û	û	û	û
P57088	TMM33_HUMAN	Transmembrane protein 33 (Protein DB83) (SHINC-3)	TMEM33	ü	ü	ü	ü	ü	ü
Q9BTV4	TMM43_HUMAN	Transmembrane protein 43 (Protein LUMA)	TMEM43	ü	ü	ü	ü	ü	ü
Q9NW97	TMM51_HUMAN	Transmembrane protein 51	TMEM51	û	û	û	û	ü	û
Q8NDY8	TMM52_HUMAN	Transmembrane protein 52	TMEM52	û	û	ü	û	û	û
Q9BXS4	TMM59_HUMAN	Transmembrane protein 59 (Liver membrane-bound protein)	TMEM59	û	û	û	û	û	ü
Q6PI78	TMM65_HUMAN	Transmembrane protein 65	TMEM65	ü	ü	ü	ü	ü	ü
Q96MH6	TMM68_HUMAN	Transmembrane protein 68	TMEM68	û	ü	û	û	û	û
Q5SWH9	TMM69_HUMAN	Transmembrane protein 69	TMEM69	û	ü	û	ü	ü	û
Q9BUB7	TMM70_HUMAN	Transmembrane protein 70, mitochondrial	TMEM70	ü	ü	ü	ü	ü	ü
A2RUT3	TMM89_HUMAN	Transmembrane protein 89	TMEM89	ü	ü	ü	û	û	û
Q9NQ34	TMM9B_HUMAN	Transmembrane protein 9B	TMEM9B	ü	ü	ü	ü	ü	û
Q6ZT21	TMPPE_HUMAN	Transmembrane protein with metallophosphoesterase domain (EC 3.1.-.-)	TMPPE	û	ü	û	ü	ü	ü
Q8IUR5	TMTC1_HUMAN	Protein O-mannosyl-transferase TMTC1 (EC 2.4.1.109) (Transmembrane and TPR repeat-containing protein 1)	TMTC1	û	û	û	ü	û	û
Q6ZXV5	TMTC3_HUMAN	Protein O-mannosyl-transferase TMTC3 (EC 2.4.1.109) (Protein SMILE) (Transmembrane and TPR repeat-containing protein 3)	TMTC3	ü	ü	ü	ü	ü	ü
Q5T4D3	TMTC4_HUMAN	Protein O-mannosyl-transferase TMTC4 (EC 2.4.1.109) (Transmembrane and TPR repeat-containing protein 4)	TMTC4	û	ü	û	ü	ü	ü
Q9BVT8	TMUB1_HUMAN	Transmembrane and ubiquitin-like domain-containing protein 1 (Dendritic cell-derived ubiquitin-like protein) (DULP) (Hepatocyte odd protein shuttling protein) (Ubiquitin-like protein SB144) [Cleaved into: iHOPS]	TMUB1	û	ü	û	û	û	û
Q71RG4	TMUB2_HUMAN	Transmembrane and ubiquitin-like domain-containing protein 2	TMUB2	û	ü	û	û	û	û
Q9H3N1	TMX1_HUMAN	Thioredoxin-related transmembrane protein 1 (Thioredoxin domain-containing protein 1) (Transmembrane Trx-related protein)	TMX1	ü	ü	ü	ü	ü	ü
Q9Y320	TMX2_HUMAN	Thioredoxin-related transmembrane protein 2 (Cell proliferation-inducing gene 26 protein) (Thioredoxin domain-containing protein 14)	TMX2	û	ü	ü	ü	ü	û
Q96JJ7	TMX3_HUMAN	Protein disulfide-isomerase TMX3 (EC 5.3.4.1) (Thioredoxin domain-containing protein 10) (Thioredoxin-related transmembrane protein 3)	TMX3	ü	ü	ü	ü	ü	ü
Q9H1E5	TMX4_HUMAN	Thioredoxin-related transmembrane protein 4 (Thioredoxin domain-containing protein 13)	TMX4	ü	ü	ü	ü	ü	ü
P50591	TNF10_HUMAN	Tumor necrosis factor ligand superfamily member 10 (Apo-2 ligand) (Apo-2L) (TNF-related apoptosis-inducing ligand) (Protein TRAIL) (CD antigen CD253)	TNFSF10	û	ü	û	û	û	û
Q9UNG2	TNF18_HUMAN	Tumor necrosis factor ligand superfamily member 18 (Activation-inducible TNF-related ligand) (AITRL) (Glucocorticoid-induced TNF-related ligand) (hGITRL)	TNFSF18	û	û	û	û	ü	û
Q9H2S6	TNMD_HUMAN	Tenomodulin (TeM) (hTeM) (Chondromodulin-1-like protein) (ChM1L) (hChM1L) (Chondromodulin-I-like protein) (Myodulin) (Tendin)	TNMD	û	û	ü	û	û	û
P08138	TNR16_HUMAN	Tumor necrosis factor receptor superfamily member 16 (Gp80-LNGFR) (Low affinity neurotrophin receptor p75NTR) (Low-affinity nerve growth factor receptor) (NGF receptor) (p75 ICD) (CD antigen CD271)	NGFR	ü	û	û	û	ü	û
P36941	TNR3_HUMAN	Tumor necrosis factor receptor superfamily member 3 (Lymphotoxin-beta receptor) (Tumor necrosis factor C receptor) (Tumor necrosis factor receptor 2-related protein) (Tumor necrosis factor receptor type III) (TNF-RIII) (TNFR-III)	LTBR	û	û	û	ü	ü	ü
P25942	TNR5_HUMAN	Tumor necrosis factor receptor superfamily member 5 (B-cell surface antigen CD40) (Bp50) (CD40L receptor) (CDw40) (CD antigen CD40)	CD40	ü	ü	û	ü	ü	ü
Q8NFQ8	TOIP2_HUMAN	Torsin-1A-interacting protein 2 (Lumenal domain-like LAP1)	TOR1AIP2	ü	ü	ü	ü	ü	ü
Q15388	TOM20_HUMAN	Mitochondrial import receptor subunit TOM20 homolog (Mitochondrial 20 kDa outer membrane protein) (Outer mitochondrial membrane receptor Tom20)	TOMM20	ü	ü	ü	ü	ü	ü
Q9NS69	TOM22_HUMAN	Mitochondrial import receptor subunit TOM22 homolog (hTom22) (1C9-2) (Translocase of outer membrane 22 kDa subunit homolog)	TOMM22	ü	ü	ü	ü	ü	ü
Q9P0U1	TOM7_HUMAN	Mitochondrial import receptor subunit TOM7 homolog (Translocase of outer membrane 7 kDa subunit homolog)	TOMM7	ü	ü	û	û	û	û
O94826	TOM70_HUMAN	Mitochondrial import receptor subunit TOM70 (Mitochondrial precursor proteins import receptor) (Translocase of outer membrane 70 kDa subunit) (Translocase of outer mitochondrial membrane protein 70)	TOMM70	ü	ü	ü	ü	ü	ü
O14657	TOR1B_HUMAN	Torsin-1B (Torsin ATPase-1B) (EC 3.6.4.-) (Torsin family 1 member B)	TOR1B	û	ü	û	ü	û	ü
Q13641	TPBG_HUMAN	Trophoblast glycoprotein (5T4 oncofetal antigen) (5T4 oncofetal trophoblast glycoprotein) (5T4 oncotrophoblast glycoprotein) (M6P1) (Wnt-activated inhibitory factor 1) (WAIF1)	TPBG	ü	ü	ü	ü	ü	ü
P0DKB5	TPBGL_HUMAN	Trophoblast glycoprotein-like	TPBGL	û	û	û	ü	ü	ü
Q9ULQ1	TPC1_HUMAN	Two pore calcium channel protein 1 (Voltage-dependent calcium channel protein TPC1)	TPCN1	ü	û	û	ü	ü	ü
Q8NHX9	TPC2_HUMAN	Two pore calcium channel protein 2 (Voltage-dependent calcium channel protein TPC2)	TPCN2	û	û	û	û	ü	û
O15533	TPSN_HUMAN	Tapasin (TPN) (TPSN) (NGS-17) (TAP-associated protein) (TAP-binding protein)	TAPBP	ü	ü	ü	ü	ü	ü
Q9BX59	TPSNR_HUMAN	Tapasin-related protein (TAPASIN-R) (TAP-binding protein-like) (TAP-binding protein-related protein) (TAPBP-R) (Tapasin-like)	TAPBPL	û	ü	û	û	û	û
O60704	TPST2_HUMAN	Protein-tyrosine sulfotransferase 2 (EC 2.8.2.20) (Tyrosylprotein sulfotransferase 2) (TPST-2)	TPST2	û	û	û	û	ü	û
Q8N609	TR1L1_HUMAN	Translocating chain-associated membrane protein 1-like 1	TRAM1L1	û	û	û	û	ü	û
Q15629	TRAM1_HUMAN	Translocating chain-associated membrane protein 1 (Protein TRAM1)	TRAM1	ü	ü	ü	ü	ü	ü
P01850	TRBC1_HUMAN	T cell receptor beta constant 1	TRBC1	û	ü	û	û	û	û
P07204	TRBM_HUMAN	Thrombomodulin (TM) (Fetomodulin) (CD antigen CD141)	THBD	ü	û	ü	ü	ü	ü
Q9NSU2	TREX1_HUMAN	Three-prime repair exonuclease 1 (EC 3.1.11.2) (3'-5' exonuclease TREX1) (Deoxyribonuclease III) (DNase III)	TREX1	û	ü	û	ü	û	ü
O60858	TRI13_HUMAN	E3 ubiquitin-protein ligase TRIM13 (EC 2.3.2.27) (B-cell chronic lymphocytic leukemia tumor suppressor Leu5) (Leukemia-associated protein 5) (Putative tumor suppressor RFP2) (RING finger protein 77) (RING-type E3 ubiquitin transferase TRIM13) (Ret finger protein 2) (Tripartite motif-containing protein 13)	TRIM13	ü	ü	ü	ü	û	û
Q7L0X0	TRIL_HUMAN	TLR4 interactor with leucine rich repeats (Leucine-rich repeat-containing protein KIAA0644)	TRIL	ü	û	û	û	ü	ü
Q5T2D2	TRML2_HUMAN	Trem-like transcript 2 protein (TLT-2) (Triggering receptor expressed on myeloid cells-like protein 2)	TREML2	û	ü	û	û	û	û
O75762	TRPA1_HUMAN	Transient receptor potential cation channel subfamily A member 1 (Ankyrin-like with transmembrane domains protein 1) (Transformation-sensitive protein p120) (Wasabi receptor)	TRPA1	ü	ü	û	ü	û	ü
Q9Y210	TRPC6_HUMAN	Short transient receptor potential channel 6 (TrpC6) (Transient receptor protein 6) (TRP-6)	TRPC6	û	û	û	û	ü	ü
Q9HCF6	TRPM3_HUMAN	Transient receptor potential cation channel subfamily M member 3 (Long transient receptor potential channel 3) (LTrpC-3) (LTrpC3) (Melastatin-2) (MLSN2)	TRPM3	û	û	û	û	ü	û
Q9BX84	TRPM6_HUMAN	Transient receptor potential cation channel subfamily M member 6 (EC 2.7.11.1) (Channel kinase 2) (Melastatin-related TRP cation channel 6)	TRPM6	ü	û	ü	ü	û	û
Q96QT4	TRPM7_HUMAN	Transient receptor potential cation channel subfamily M member 7 (EC 2.7.11.1) (Channel-kinase 1) (Long transient receptor potential channel 7) (LTrpC-7) (LTrpC7)	TRPM7	ü	û	ü	û	û	û
Q9Y5S1	TRPV2_HUMAN	Transient receptor potential cation channel subfamily V member 2 (TrpV2) (Osm-9-like TRP channel 2) (OTRPC2) (Vanilloid receptor-like protein 1) (VRL-1)	TRPV2	û	ü	û	ü	ü	ü
Q9HBA0	TRPV4_HUMAN	Transient receptor potential cation channel subfamily V member 4 (TrpV4) (Osm-9-like TRP channel 4) (OTRPC4) (Transient receptor potential protein 12) (TRP12) (Vanilloid receptor-like channel 2) (Vanilloid receptor-like protein 2) (VRL-2) (Vanilloid receptor-related osmotically-activated channel) (VR-OAC)	TRPV4	û	û	û	ü	û	û
Q7RTX0	TS1R3_HUMAN	Taste receptor type 1 member 3 (Sweet taste receptor T1R3)	TAS1R3	û	ü	û	û	û	û
O95857	TSN13_HUMAN	Tetraspanin-13 (Tspan-13) (Tetraspan NET-6) (Transmembrane 4 superfamily member 13)	TSPAN13	ü	ü	û	ü	û	û
Q8NG11	TSN14_HUMAN	Tetraspanin-14 (Tspan-14) (DC-TM4F2) (Transmembrane 4 superfamily member 14)	TSPAN14	û	û	û	ü	ü	ü
O95858	TSN15_HUMAN	Tetraspanin-15 (Tspan-15) (Tetraspan NET-7) (Transmembrane 4 superfamily member 15)	TSPAN15	ü	û	ü	ü	ü	ü
Q96SJ8	TSN18_HUMAN	Tetraspanin-18 (Tspan-18)	TSPAN18	ü	û	û	ü	û	ü
O60636	TSN2_HUMAN	Tetraspanin-2 (Tspan-2) (Tetraspan NET-3)	TSPAN2	û	û	ü	û	û	û
O60637	TSN3_HUMAN	Tetraspanin-3 (Tspan-3) (Tetraspanin TM4-A) (Transmembrane 4 superfamily member 8)	TSPAN3	ü	ü	ü	ü	ü	ü
Q12999	TSN31_HUMAN	Tetraspanin-31 (Tspan-31) (Sarcoma-amplified sequence)	TSPAN31	ü	û	û	û	û	ü
Q86UF1	TSN33_HUMAN	Tetraspanin-33 (Tspan-33) (Penumbra) (hPen) (Proerythroblast new membrane)	TSPAN33	û	û	û	ü	û	û
O14817	TSN4_HUMAN	Tetraspanin-4 (Tspan-4) (Novel antigen 2) (NAG-2) (Transmembrane 4 superfamily member 7)	TSPAN4	ü	û	û	ü	û	û
P41732	TSN7_HUMAN	Tetraspanin-7 (Tspan-7) (Cell surface glycoprotein A15) (Membrane component chromosome X surface marker 1) (T-cell acute lymphoblastic leukemia-associated antigen 1) (TALLA-1) (Transmembrane 4 superfamily member 2) (CD antigen CD231)	TSPAN7	ü	û	ü	û	ü	ü
P19075	TSN8_HUMAN	Tetraspanin-8 (Tspan-8) (Transmembrane 4 superfamily member 3) (Tumor-associated antigen CO-029)	TSPAN8	û	ü	ü	ü	û	û
O75954	TSN9_HUMAN	Tetraspanin-9 (Tspan-9) (Tetraspan NET-5)	TSPAN9	û	û	û	ü	û	ü
P30536	TSPO_HUMAN	Translocator protein (Mitochondrial benzodiazepine receptor) (PKBS) (Peripheral-type benzodiazepine receptor) (PBR)	TSPO	ü	ü	ü	ü	ü	ü
Q8NBP0	TTC13_HUMAN	Tetratricopeptide repeat protein 13 (TPR repeat protein 13)	TTC13	û	ü	û	û	û	û
Q9C0H2	TTYH3_HUMAN	Protein tweety homolog 3 (hTTY3)	TTYH3	ü	ü	û	û	ü	ü
Q13454	TUSC3_HUMAN	Tumor suppressor candidate 3 (Dolichyl-diphosphooligosaccharide--protein glycosyltransferase subunit TUSC3) (Oligosaccharyl transferase subunit TUSC3) (Magnesium uptake/transporter TUSC3) (Protein N33)	TUSC3	ü	û	û	û	û	ü
Q9UPX0	TUTLB_HUMAN	Protein turtle homolog B (Immunoglobulin superfamily member 9B) (IgSF9B)	IGSF9B	û	û	û	û	ü	û
Q9NYZ1	TV23B_HUMAN	Golgi apparatus membrane protein TVP23 homolog B	TVP23B	ü	û	û	û	ü	û
Q6UWH6	TX261_HUMAN	Protein TEX261	TEX261	ü	ü	û	û	ü	ü
O95881	TXD12_HUMAN	Thioredoxin domain-containing protein 12 (EC 1.8.4.2) (Endoplasmic reticulum resident protein 18) (ER protein 18) (ERp18) (Endoplasmic reticulum resident protein 19) (ER protein 19) (ERp19) (Thioredoxin-like protein p19) (hTLP19)	TXNDC12	ü	ü	ü	ü	ü	ü
Q96J42	TXD15_HUMAN	Thioredoxin domain-containing protein 15	TXNDC15	ü	ü	ü	ü	ü	ü
O43914	TYOBP_HUMAN	TYRO protein tyrosine kinase-binding protein (DNAX-activation protein 12) (Killer-activating receptor-associated protein) (KAR-associated protein)	TYROBP	û	ü	û	û	û	û
P40126	TYRP2_HUMAN	L-dopachrome tautomerase (DCT) (DT) (EC 5.3.3.12) (L-dopachrome Delta-isomerase) (Tyrosinase-related protein 2) (TRP-2) (TRP2)	DCT	û	û	û	ü	ü	û
Q9NV66	TYW1_HUMAN	S-adenosyl-L-methionine-dependent tRNA 4-demethylwyosine synthase TYW1 (EC 4.1.3.44) (Radical S-adenosyl methionine and flavodoxin domain-containing protein 1) (tRNA wybutosine-synthesizing protein 1 homolog) (tRNA-yW-synthesizing protein)	TYW1	ü	û	û	û	û	û
Q9Y385	UB2J1_HUMAN	Ubiquitin-conjugating enzyme E2 J1 (EC 2.3.2.23) (E2 ubiquitin-conjugating enzyme J1) (Non-canonical ubiquitin-conjugating enzyme 1) (NCUBE-1) (Yeast ubiquitin-conjugating enzyme UBC6 homolog E) (HsUBC6e)	UBE2J1	û	ü	û	û	û	û
Q9GZZ9	UBA5_HUMAN	Ubiquitin-like modifier-activating enzyme 5 (Ubiquitin-activating enzyme 5) (ThiFP1) (UFM1-activating enzyme) (Ubiquitin-activating enzyme E1 domain-containing protein 1)	UBA5	ü	ü	ü	ü	ü	ü
O94966	UBP19_HUMAN	Ubiquitin carboxyl-terminal hydrolase 19 (EC 3.4.19.12) (Deubiquitinating enzyme 19) (Ubiquitin thioesterase 19) (Ubiquitin-specific-processing protease 19) (Zinc finger MYND domain-containing protein 9)	USP19	û	ü	û	û	û	ü
A6NNY8	UBP27_HUMAN	Ubiquitin carboxyl-terminal hydrolase 27 (EC 3.4.19.12) (Deubiquitinating enzyme 27) (Ubiquitin carboxyl-terminal hydrolase 22-like) (Ubiquitin thioesterase 27) (Ubiquitin-specific-processing protease 27) (X-linked ubiquitin carboxyl-terminal hydrolase 27)	USP27X	û	û	û	û	ü	û
Q70CQ3	UBP30_HUMAN	Ubiquitin carboxyl-terminal hydrolase 30 (EC 3.4.19.12) (Deubiquitinating enzyme 30) (Ubiquitin thioesterase 30) (Ubiquitin-specific-processing protease 30) (Ub-specific protease 30)	USP30	ü	ü	û	ü	û	ü
Q86UV5	UBP48_HUMAN	Ubiquitin carboxyl-terminal hydrolase 48 (EC 3.4.19.12) (Deubiquitinating enzyme 48) (Ubiquitin thioesterase 48) (Ubiquitin-specific peptidase 48) (Ubiquitin-specific protease 48) (Ubiquitin-specific-processing protease 48)	USP48	û	û	û	û	ü	û
P35503	UD13_HUMAN	UDP-glucuronosyltransferase 1A3 (UGT1A3) (EC 2.4.1.17) (UDP-glucuronosyltransferase 1-3) (UDPGT 1-3) (UGT1*3) (UGT1-03) (UGT1.3) (UDP-glucuronosyltransferase 1-C) (UGT-1C) (UGT1C) (UDP-glucuronosyltransferase 1A isoform 3)	UGT1A3	û	ü	û	û	û	û
Q9HAW9	UD18_HUMAN	UDP-glucuronosyltransferase 1A8 (UGT1A8) (EC 2.4.1.17) (UDP-glucuronosyltransferase 1-8) (UDPGT 1-8) (UGT1*8) (UGT1-08) (UGT1.8) (UDP-glucuronosyltransferase 1-H) (UGT-1H) (UGT1H)	UGT1A8	ü	û	û	û	û	û
Q9NYU2	UGGG1_HUMAN	UDP-glucose:glycoprotein glucosyltransferase 1 (UGT1) (hUGT1) (EC 2.4.1.-) (UDP--Glc:glycoprotein glucosyltransferase) (UDP-glucose ceramide glucosyltransferase-like 1)	UGGT1	ü	ü	ü	ü	ü	ü
Q9H1C4	UN93B_HUMAN	Protein unc-93 homolog B1 (Unc-93B1) (hUNC93B1)	UNC93B1	ü	û	û	ü	ü	û
Q53HI1	UNC50_HUMAN	Protein unc-50 homolog (Periodontal ligament-specific protein 22) (PDLs22) (Protein GMH1 homolog) (hGMH1) (Uncoordinated-like protein)	UNC50	û	û	û	ü	û	û
Q6ZN44	UNC5A_HUMAN	Netrin receptor UNC5A (Protein unc-5 homolog 1) (Protein unc-5 homolog A)	UNC5A	û	û	û	ü	û	û
Q8IZJ1	UNC5B_HUMAN	Netrin receptor UNC5B (Protein unc-5 homolog 2) (Protein unc-5 homolog B) (p53-regulated receptor for death and life protein 1) (p53RDL1)	UNC5B	û	û	û	û	û	ü
Q6UW78	UQCC3_HUMAN	Ubiquinol-cytochrome-c reductase complex assembly factor 3 (Assembly factor CBP4 homolog)	UQCC3	û	û	û	ü	û	û
Q9NZ43	USE1_HUMAN	Vesicle transport protein USE1 (Putative MAPK-activating protein PM26) (USE1-like protein) (p31)	USE1	û	ü	û	ü	ü	û
Q9Y2C2	UST_HUMAN	Uronyl 2-sulfotransferase (EC 2.8.2.-)	UST	ü	û	û	û	û	û
Q13336	UT1_HUMAN	Urea transporter 1 (Solute carrier family 14 member 1) (Urea transporter, erythrocyte)	SLC14A1	ü	û	ü	ü	ü	ü
O14607	UTY_HUMAN	Histone demethylase UTY (EC 1.14.11.68) (Ubiquitously-transcribed TPR protein on the Y chromosome) (Ubiquitously-transcribed Y chromosome tetratricopeptide repeat protein) ([histone H3]-trimethyl-L-lysine(27) demethylase UTY)	UTY	û	û	û	ü	û	û
O15342	VA0E1_HUMAN	V-type proton ATPase subunit e 1 (V-ATPase subunit e 1) (V-ATPase 9.2 kDa membrane accessory protein) (V-ATPase M9.2 subunit) (Vacuolar proton pump subunit e 1)	ATP6V0E1	ü	ü	ü	ü	ü	ü
Q16572	VACHT_HUMAN	Vesicular acetylcholine transporter (VAChT) (Solute carrier family 18 member 3)	SLC18A3	û	û	û	û	û	ü
P63027	VAMP2_HUMAN	Vesicle-associated membrane protein 2 (VAMP-2) (Synaptobrevin-2)	VAMP2	ü	ü	ü	ü	ü	ü
Q15836	VAMP3_HUMAN	Vesicle-associated membrane protein 3 (VAMP-3) (Cellubrevin) (CEB) (Synaptobrevin-3)	VAMP3	ü	ü	ü	ü	ü	ü
O75379	VAMP4_HUMAN	Vesicle-associated membrane protein 4 (VAMP-4)	VAMP4	û	û	ü	û	û	û
P51809	VAMP7_HUMAN	Vesicle-associated membrane protein 7 (VAMP-7) (Synaptobrevin-like protein 1) (Tetanus-insensitive VAMP) (Ti-VAMP)	VAMP7	û	ü	û	û	û	û
Q9BV40	VAMP8_HUMAN	Vesicle-associated membrane protein 8 (VAMP-8) (Endobrevin) (EDB)	VAMP8	û	û	û	û	ü	û
Q9ULK5	VANG2_HUMAN	Vang-like protein 2 (Loop-tail protein 1 homolog) (Strabismus 1) (Van Gogh-like protein 2)	VANGL2	û	û	û	û	ü	ü
Q9P0L0	VAPA_HUMAN	Vesicle-associated membrane protein-associated protein A (VAMP-A) (VAMP-associated protein A) (VAP-A) (33 kDa VAMP-associated protein) (VAP-33)	VAPA	ü	ü	ü	ü	ü	ü
O95292	VAPB_HUMAN	Vesicle-associated membrane protein-associated protein B/C (VAMP-B/VAMP-C) (VAMP-associated protein B/C) (VAP-B/VAP-C)	VAPB	ü	ü	ü	ü	ü	ü
Q15904	VAS1_HUMAN	V-type proton ATPase subunit S1 (V-ATPase subunit S1) (Protein XAP-3) (V-ATPase Ac45 subunit) (V-ATPase S1 accessory protein) (Vacuolar proton pump subunit S1)	ATP6AP1	ü	ü	ü	ü	ü	ü
Q6EMK4	VASN_HUMAN	Vasorin (Protein slit-like 2)	VASN	û	ü	û	û	û	ü
P27449	VATL_HUMAN	V-type proton ATPase 16 kDa proteolipid subunit (V-ATPase 16 kDa proteolipid subunit) (Vacuolar proton pump 16 kDa proteolipid subunit)	ATP6V0C	ü	ü	ü	ü	ü	ü
Q99437	VATO_HUMAN	V-type proton ATPase 21 kDa proteolipid subunit (V-ATPase 21 kDa proteolipid subunit) (Vacuolar proton pump 21 kDa proteolipid subunit) (hATPL)	ATP6V0B	ü	û	û	û	û	û
P19320	VCAM1_HUMAN	Vascular cell adhesion protein 1 (V-CAM 1) (VCAM-1) (INCAM-100) (CD antigen CD106)	VCAM1	ü	ü	û	û	û	û
Q9HBM0	VEZA_HUMAN	Vezatin	VEZT	û	ü	û	û	û	û
P35968	VGFR2_HUMAN	Vascular endothelial growth factor receptor 2 (VEGFR-2) (EC 2.7.10.1) (Fetal liver kinase 1) (FLK-1) (Kinase insert domain receptor) (KDR) (Protein-tyrosine kinase receptor flk-1) (CD antigen CD309)	KDR	ü	ü	û	ü	ü	ü
P35916	VGFR3_HUMAN	Vascular endothelial growth factor receptor 3 (VEGFR-3) (EC 2.7.10.1) (Fms-like tyrosine kinase 4) (FLT-4) (Tyrosine-protein kinase receptor FLT4)	FLT4	ü	û	û	û	ü	û
P32241	VIPR1_HUMAN	Vasoactive intestinal polypeptide receptor 1 (VIP-R-1) (Pituitary adenylate cyclase-activating polypeptide type II receptor) (PACAP type II receptor) (PACAP-R-2) (PACAP-R2) (VPAC1)	VIPR1	û	û	û	û	ü	û
Q9H7M9	VISTA_HUMAN	V-type immunoglobulin domain-containing suppressor of T-cell activation (Platelet receptor Gi24) (Stress-induced secreted protein-1) (Sisp-1) (V-set domain-containing immunoregulatory receptor) (V-set immunoregulatory receptor)	VSIR	ü	ü	ü	ü	ü	ü
P38435	VKGC_HUMAN	Vitamin K-dependent gamma-carboxylase (EC 4.1.1.90) (Gamma-glutamyl carboxylase) (Peptidyl-glutamate 4-carboxylase) (Vitamin K gamma glutamyl carboxylase)	GGCX	ü	û	û	û	û	û
Q9BQB6	VKOR1_HUMAN	Vitamin K epoxide reductase complex subunit 1 (EC 1.17.4.4) (Vitamin K1 2,3-epoxide reductase subunit 1)	VKORC1	ü	ü	ü	ü	ü	ü
Q8N0U8	VKORL_HUMAN	Vitamin K epoxide reductase complex subunit 1-like protein 1 (VKORC1-like protein 1) (EC 1.17.4.4)	VKORC1L1	ü	ü	û	ü	ü	ü
P98155	VLDLR_HUMAN	Very low-density lipoprotein receptor (VLDL receptor) (VLDL-R)	VLDLR	û	ü	û	û	û	û
Q3ZAQ7	VMA21_HUMAN	Vacuolar ATPase assembly integral membrane protein VMA21 (Myopathy with excessive autophagy protein)	VMA21	ü	ü	ü	ü	ü	ü
P54219	VMAT1_HUMAN	Chromaffin granule amine transporter (Solute carrier family 18 member 1) (Vesicular amine transporter 1) (VAT1)	SLC18A1	ü	ü	ü	ü	ü	ü
Q05940	VMAT2_HUMAN	Synaptic vesicular amine transporter (Monoamine transporter) (Solute carrier family 18 member 2) (Vesicular amine transporter 2) (VAT2)	SLC18A2	ü	ü	ü	ü	ü	ü
Q96GC9	VMP1_HUMAN	Vacuole membrane protein 1 (Transmembrane protein 49)	VMP1	ü	ü	û	ü	ü	ü
Q7Z5H4	VN1R5_HUMAN	Vomeronasal type-1 receptor 5 (G-protein coupled receptor GPCR26) (hGPCR26) (V1r-like receptor 5)	VN1R5	û	û	û	û	ü	û
O95498	VNN2_HUMAN	Vascular non-inflammatory molecule 2 (Vanin-2) (EC 3.5.1.92) (Glycosylphosphatidyl inositol-anchored protein GPI-80) (Protein FOAP-4)	VNN2	ü	û	û	û	û	û
Q93050	VPP1_HUMAN	V-type proton ATPase 116 kDa subunit a1 (V-ATPase 116 kDa subunit a1) (Clathrin-coated vesicle/synaptic vesicle proton pump 116 kDa subunit) (Vacuolar adenosine triphosphatase subunit Ac116) (Vacuolar proton pump subunit 1) (Vacuolar proton translocating ATPase 116 kDa subunit a isoform 1)	ATP6V0A1	ü	ü	ü	ü	ü	ü
Q9Y487	VPP2_HUMAN	V-type proton ATPase 116 kDa subunit a2 (V-ATPase 116 kDa subunit a2) (Lysosomal H(+)-transporting ATPase V0 subunit a2) (TJ6) (Vacuolar proton translocating ATPase 116 kDa subunit a isoform 2)	ATP6V0A2	û	û	ü	ü	ü	ü
Q13488	VPP3_HUMAN	V-type proton ATPase 116 kDa subunit a3 (V-ATPase 116 kDa subunit a3) (Osteoclastic proton pump 116 kDa subunit) (OC-116 kDa) (OC116) (T-cell immune regulator 1) (T-cell immune response cDNA7 protein) (TIRC7) (Vacuolar proton translocating ATPase 116 kDa subunit a isoform 3)	TCIRG1	ü	ü	û	ü	ü	û
Q8N0Z9	VSI10_HUMAN	V-set and immunoglobulin domain-containing protein 10	VSIG10	ü	û	û	û	û	û
Q9Y279	VSIG4_HUMAN	V-set and immunoglobulin domain-containing protein 4 (Protein Z39Ig)	VSIG4	ü	ü	û	û	û	û
Q8IW00	VSTM4_HUMAN	V-set and transmembrane domain-containing protein 4 [Cleaved into: Peptide Lv]	VSTM4	ü	û	û	û	û	û
Q96AJ9	VTI1A_HUMAN	Vesicle transport through interaction with t-SNAREs homolog 1A (Vesicle transport v-SNARE protein Vti1-like 2) (Vti1-rp2)	VTI1A	û	û	û	û	û	ü
Q9UEU0	VTI1B_HUMAN	Vesicle transport through interaction with t-SNAREs homolog 1B (Vesicle transport v-SNARE protein Vti1-like 1) (Vti1-rp1)	VTI1B	û	û	û	ü	ü	ü
O76024	WFS1_HUMAN	Wolframin	WFS1	ü	ü	ü	ü	ü	ü
Q5T9L3	WLS_HUMAN	Protein wntless homolog (Integral membrane protein GPR177) (Protein evenness interrupted homolog) (EVI) (Putative NF-kappa-B-activating protein 373)	WLS	ü	ü	û	ü	ü	ü
P56705	WNT4_HUMAN	Protein Wnt-4	WNT4	û	û	ü	û	û	û
Q9Y6F9	WNT6_HUMAN	Protein Wnt-6	WNT6	û	ü	û	û	û	û
O14904	WNT9A_HUMAN	Protein Wnt-9a (Protein Wnt-14)	WNT9A	ü	ü	û	û	û	û
Q658N2	WSCD1_HUMAN	WSC domain-containing protein 1	WSCD1	û	û	û	û	ü	û
Q9UBH6	XPR1_HUMAN	Xenotropic and polytropic retrovirus receptor 1 (Protein SYG1 homolog) (Xenotropic and polytropic murine leukemia virus receptor X3) (X-receptor)	XPR1	û	û	û	ü	û	û
Q8NBI6	XXLT1_HUMAN	Xyloside xylosyltransferase 1 (EC 2.4.2.62) (UDP-xylose:alpha-xyloside alpha-1,3-xylosyltransferase)	XXYLT1	û	ü	û	û	û	û
O75063	XYLK_HUMAN	Glycosaminoglycan xylosylkinase (EC 2.7.1.-) (Xylose kinase)	FAM20B	û	ü	û	ü	ü	ü
Q86Y38	XYLT1_HUMAN	Xylosyltransferase 1 (EC 2.4.2.26) (Peptide O-xylosyltransferase 1) (Xylosyltransferase I) (XT-I) (XylT-I)	XYLT1	û	ü	û	û	û	ü
O95070	YIF1A_HUMAN	Protein YIF1A (54TMp) (YIP1-interacting factor homolog A)	YIF1A	ü	ü	û	ü	ü	ü
Q5BJH7	YIF1B_HUMAN	Protein YIF1B (YIP1-interacting factor homolog B)	YIF1B	ü	ü	û	û	ü	ü
Q9BWQ6	YIPF2_HUMAN	Protein YIPF2 (YIP1 family member 2)	YIPF2	ü	ü	û	û	ü	ü
Q9GZM5	YIPF3_HUMAN	Protein YIPF3 (Killer lineage protein 1) (Natural killer cell-specific antigen KLIP1) (YIP1 family member 3) [Cleaved into: Protein YIPF3, 36 kDa form III]	YIPF3	û	ü	û	ü	ü	ü
Q9BSR8	YIPF4_HUMAN	Protein YIPF4 (YIP1 family member 4)	YIPF4	û	û	û	û	û	ü
Q969M3	YIPF5_HUMAN	Protein YIPF5 (Five-pass transmembrane protein localizing in the Golgi apparatus and the endoplasmic reticulum 5) (Smooth muscle cell-associated protein 5) (SMAP-5) (YIP1 family member 5) (YPT-interacting protein 1 A)	YIPF5	ü	ü	û	ü	ü	ü
Q96EC8	YIPF6_HUMAN	Protein YIPF6 (YIP1 family member 6)	YIPF6	û	ü	û	ü	ü	û
Q8N8F6	YIPF7_HUMAN	Protein YIPF7 (Five-pass transmembrane protein localizing in the Golgi apparatus and the endoplasmic reticulum 9) (YIP1 family member 7)	YIPF7	û	ü	û	û	û	û
Q401N2	ZACN_HUMAN	Zinc-activated ligand-gated ion channel (Ligand-gated ion channel zinc-activated 1) (Ligand-gated ion-channel receptor L2)	ZACN	û	û	û	û	ü	û
Q8IZN3	ZDH14_HUMAN	Palmitoyltransferase ZDHHC14 (EC 2.3.1.225) (DHHC domain-containing cysteine-rich protein 14) (DHHC-14) (NEW1 domain-containing protein) (NEW1CP) (Zinc finger DHHC domain-containing protein 14)	ZDHHC14	û	û	ü	û	û	û
Q8IUH5	ZDH17_HUMAN	Palmitoyltransferase ZDHHC17 (EC 2.3.1.225) (Acyltransferase ZDHHC17) (EC 2.3.1.-) (DHHC domain-containing cysteine-rich protein 17) (DHHC17) (Huntingtin yeast partner H) (Huntingtin-interacting protein 14) (HIP-14) (Huntingtin-interacting protein 3) (HIP-3) (Huntingtin-interacting protein H) (Putative MAPK-activating protein PM11) (Putative NF-kappa-B-activating protein 205) (Zinc finger DHHC do…	ZDHHC17	û	û	û	ü	ü	û
Q5W0Z9	ZDH20_HUMAN	Palmitoyltransferase ZDHHC20 (EC 2.3.1.225) (Acyltransferase ZDHHC20) (EC 2.3.1.-) (DHHC domain-containing cysteine-rich protein 20) (DHHC20) (Zinc finger DHHC domain-containing protein 20)	ZDHHC20	û	û	û	û	ü	û
Q6UX98	ZDH24_HUMAN	Probable palmitoyltransferase ZDHHC24 (EC 2.3.1.225) (Zinc finger DHHC domain-containing protein 24)	ZDHHC24	û	û	û	û	ü	û
Q9NYG2	ZDHC3_HUMAN	Palmitoyltransferase ZDHHC3 (EC 2.3.1.225) (Acyltransferase ZDHHC3) (EC 2.3.1.-) (Protein DHHC1) (Zinc finger DHHC domain-containing protein 3) (DHHC-3)	ZDHHC3	ü	û	û	ü	ü	ü
Q9NPG8	ZDHC4_HUMAN	Palmitoyltransferase ZDHHC4 (EC 2.3.1.225) (Zinc finger DHHC domain-containing protein 4) (DHHC-4) (Zinc finger protein 374)	ZDHHC4	û	û	û	û	û	ü
Q9C0B5	ZDHC5_HUMAN	Palmitoyltransferase ZDHHC5 (EC 2.3.1.225) (Zinc finger DHHC domain-containing protein 5) (DHHC-5) (Zinc finger protein 375)	ZDHHC5	û	ü	û	û	û	ü
Q9ULC8	ZDHC8_HUMAN	Palmitoyltransferase ZDHHC8 (EC 2.3.1.225) (Zinc finger DHHC domain-containing protein 8) (DHHC-8) (Zinc finger protein 378)	ZDHHC8	û	û	û	û	ü	ü
O95159	ZFPL1_HUMAN	Zinc finger protein-like 1 (Zinc finger protein MCG4)	ZFPL1	û	ü	û	ü	ü	ü
Q9Y6M5	ZNT1_HUMAN	Zinc transporter 1 (ZnT-1) (Solute carrier family 30 member 1)	SLC30A1	ü	ü	û	ü	ü	ü
O14863	ZNT4_HUMAN	Zinc transporter 4 (ZnT-4) (Solute carrier family 30 member 4)	SLC30A4	û	û	û	ü	ü	û
Q8TAD4	ZNT5_HUMAN	Zinc transporter 5 (ZnT-5) (Solute carrier family 30 member 5) (ZnT-like transporter 1) (hZTL1)	SLC30A5	ü	ü	û	û	ü	ü
Q8NEW0	ZNT7_HUMAN	Zinc transporter 7 (ZnT-7) (Solute carrier family 30 member 7) (Znt-like transporter 2)	SLC30A7	ü	ü	û	ü	ü	ü
Q6PML9	ZNT9_HUMAN	Zinc transporter 9 (ZnT-9) (Human embryonic lung protein) (HuEL) (Solute carrier family 30 member 9)	SLC30A9	ü	ü	ü	ü	ü	ü
Q05996	ZP2_HUMAN	Zona pellucida sperm-binding protein 2 (Zona pellucida glycoprotein 2) (Zp-2) (Zona pellucida protein A) [Cleaved into: Processed zona pellucida sperm-binding protein 2]	ZP2	û	û	û	û	ü	û
