# Supplementary material for: Deep Membrane Proteome Profiling Reveals Overexpression of Prostate-Specific Membrane Antigen (PSMA) in High-Risk Human Paraganglioma and Pheochromocytoma, Suggesting New Theranostic Opportunity
Source: Molecules. 2021 Oct 29;26(21):6567. doi: 10.3390/molecules26216567 (PMC8587166; doi:10.3390/molecules26216567)
Supplement: Supplementary file 1 [file molecules-26-06567-s001.zip › supplementary table 3.xlsx]

## Sheet: List2
Table S3: List of 45 “tumor enriched” IMPs present in all 5 PPGLs but not detected in the control tissue
				ü	Present in sample
				û	Not present in sample
Accession	Entry name	Names	Gene	Control	Patient 1	Patient 2	Patient 3	Patient 13	Patient 14	SPC score
P17813	EGLN_HUMAN	Endoglin (CD antigen CD105)	ENG	û	ü	ü	ü	ü	ü	4
Q9NPY3	C1QR1_HUMAN	Complement component C1q receptor (C1q/MBL/SPA receptor) (C1qR) (C1qR(p)) (C1qRp) (CDw93) (Complement component 1 q subcomponent receptor 1) (Matrix-remodeling-associated protein 4) (CD antigen CD93)	CD93	û	ü	ü	ü	ü	ü	4
O75882	ATRN_HUMAN	Attractin (DPPT-L) (Mahogany homolog)	ATRN	û	ü	ü	ü	ü	ü	4
P09619	PGFRB_HUMAN	Platelet-derived growth factor receptor beta (PDGF-R-beta) (PDGFR-beta) (EC 2.7.10.1) (Beta platelet-derived growth factor receptor) (Beta-type platelet-derived growth factor receptor) (CD140 antigen-like family member B) (Platelet-derived growth factor receptor 1) (PDGFR-1) (CD antigen CD140b)	PDGFRB	û	ü	ü	ü	ü	ü	4
Q9H2H9	S38A1_HUMAN	Sodium-coupled neutral amino acid transporter 1 (Amino acid transporter A1) (N-system amino acid transporter 2) (Solute carrier family 38 member 1) (System A amino acid transporter 1) (System N amino acid transporter 1)	SLC38A1	û	ü	ü	ü	ü	ü	4
Q9UNN8	EPCR_HUMAN	Endothelial protein C receptor (Activated protein C receptor) (APC receptor) (Endothelial cell protein C receptor) (CD antigen CD201)	PROCR	û	ü	ü	ü	ü	ü	4
Q9H6X2	ANTR1_HUMAN	Anthrax toxin receptor 1 (Tumor endothelial marker 8)	ANTXR1	û	ü	ü	ü	ü	ü	4
A8MWY0	ELAP2_HUMAN	Endosome/lysosome-associated apoptosis and autophagy regulator family member 2 (Estrogen-induced gene 121-like protein) (hEIG121L)	ELAPOR2	û	ü	ü	ü	ü	ü	3
O00391	QSOX1_HUMAN	Sulfhydryl oxidase 1 (hQSOX) (EC 1.8.3.2) (Quiescin Q6)	QSOX1	û	ü	ü	ü	ü	ü	3
P80370	DLK1_HUMAN	Protein delta homolog 1 (DLK-1) (pG2) [Cleaved into: Fetal antigen 1 (FA1)]	DLK1	û	ü	ü	ü	ü	ü	3
Q9ULK0	GRID1_HUMAN	Glutamate receptor ionotropic, delta-1 (GluD1) (GluR delta-1 subunit)	GRID1	û	ü	ü	ü	ü	ü	3
Q9HCJ1	ANKH_HUMAN	Progressive ankylosis protein homolog (ANK)	ANKH	û	ü	ü	ü	ü	ü	3
Q86T13	CLC14_HUMAN	C-type lectin domain family 14 member A (Epidermal growth factor receptor 5) (EGFR-5)	CLEC14A	û	ü	ü	ü	ü	ü	3
Q9NQX7	ITM2C_HUMAN	Integral membrane protein 2C (Cerebral protein 14) (Transmembrane protein BRI3) [Cleaved into: CT-BRI3]	ITM2C	û	ü	ü	ü	ü	ü	3
Q96EP9	NTCP4_HUMAN	Sodium/bile acid cotransporter 4 (Na(+)/bile acid cotransporter 4) (Solute carrier family 10 member 4)	SLC10A4	û	ü	ü	ü	ü	ü	3
Q04609	FOLH1_HUMAN	Glutamate carboxypeptidase 2 (EC 3.4.17.21) (Cell growth-inhibiting gene 27 protein) (Folate hydrolase 1) (Folylpoly-gamma-glutamate carboxypeptidase) (FGCP) (Glutamate carboxypeptidase II) (GCPII) (Membrane glutamate carboxypeptidase) (mGCP) (N-acetylated-alpha-linked acidic dipeptidase I) (NAALADase I) (Prostate-specific membrane antigen) (PSM) (PSMA) (Pteroylpoly-gamma-glutamate carboxypeptida…	FOLH1	û	ü	ü	ü	ü	ü	3
Q13936	CAC1C_HUMAN	Voltage-dependent L-type calcium channel subunit alpha-1C (Calcium channel, L type, alpha-1 polypeptide, isoform 1, cardiac muscle) (Voltage-gated calcium channel subunit alpha Cav1.2)	CACNA1C	û	ü	ü	ü	ü	ü	3
Q9Y5G0	PCDGH_HUMAN	Protocadherin gamma-B5 (PCDH-gamma-B5)	PCDHGB5	û	ü	ü	ü	ü	ü	3
Q9Y2H6	FND3A_HUMAN	Fibronectin type-III domain-containing protein 3A (Human gene expressed in odontoblasts)	FNDC3A	û	ü	ü	ü	ü	ü	2
Q7Z434	MAVS_HUMAN	Mitochondrial antiviral-signaling protein (MAVS) (CARD adapter inducing interferon beta) (Cardif) (Interferon beta promoter stimulator protein 1) (IPS-1) (Putative NF-kappa-B-activating protein 031N) (Virus-induced-signaling adapter) (VISA)	MAVS	û	ü	ü	ü	ü	ü	2
Q00765	REEP5_HUMAN	Receptor expression-enhancing protein 5 (Polyposis locus protein 1) (Protein TB2)	REEP5	û	ü	ü	ü	ü	ü	2
Q14318	FKBP8_HUMAN	Peptidyl-prolyl cis-trans isomerase FKBP8 (PPIase FKBP8) (EC 5.2.1.8) (38 kDa FK506-binding protein) (38 kDa FKBP) (FKBP-38) (hFKBP38) (FK506-binding protein 8) (FKBP-8) (FKBPR38) (Rotamase)	FKBP8	û	ü	ü	ü	ü	ü	2
Q9UPR5	NAC2_HUMAN	Sodium/calcium exchanger 2 (Na(+)/Ca(2+)-exchange protein 2) (Solute carrier family 8 member 2)	SLC8A2	û	ü	ü	ü	ü	ü	2
Q96K19	RN170_HUMAN	E3 ubiquitin-protein ligase RNF170 (EC 2.3.2.27) (Putative LAG1-interacting protein) (RING finger protein 170) (RING-type E3 ubiquitin transferase RNF170)	RNF170	û	ü	ü	ü	ü	ü	2
A2RU67	F234B_HUMAN	Protein FAM234B	FAM234B	û	ü	ü	ü	ü	ü	2
Q14728	MFS10_HUMAN	Major facilitator superfamily domain-containing protein 10 (Tetracycline transporter-like protein)	MFSD10	û	ü	ü	ü	ü	ü	2
O94901	SUN1_HUMAN	SUN domain-containing protein 1 (Protein unc-84 homolog A) (Sad1/unc-84 protein-like 1)	SUN1	û	ü	ü	ü	ü	ü	1
Q8WXF7	ATLA1_HUMAN	Atlastin-1 (EC 3.6.5.-) (Brain-specific GTP-binding protein) (GTP-binding protein 3) (GBP-3) (hGBP3) (Guanine nucleotide-binding protein 3) (Spastic paraplegia 3 protein A)	ATL1	û	ü	ü	ü	ü	ü	1
Q9C0E8	LNP_HUMAN	Endoplasmic reticulum junction formation protein lunapark (ER junction formation factor lunapark)	LNPK	û	ü	ü	ü	ü	ü	1
O00560	SDCB1_HUMAN	Syntenin-1 (Melanoma differentiation-associated protein 9) (MDA-9) (Pro-TGF-alpha cytoplasmic domain-interacting protein 18) (TACIP18) (Scaffold protein Pbp1) (Syndecan-binding protein 1)	SDCBP	û	ü	ü	ü	ü	ü	1
Q02127	PYRD_HUMAN	Dihydroorotate dehydrogenase (quinone), mitochondrial (DHOdehase) (EC 1.3.5.2) (Dihydroorotate oxidase)	DHODH	û	ü	ü	ü	ü	ü	1
P24390	ERD21_HUMAN	ER lumen protein-retaining receptor 1 (KDEL endoplasmic reticulum protein retention receptor 1) (KDEL receptor 1) (Putative MAPK-activating protein PM23)	KDELR1	û	ü	ü	ü	ü	ü	1
O95168	NDUB4_HUMAN	NADH dehydrogenase [ubiquinone] 1 beta subcomplex subunit 4 (Complex I-B15) (CI-B15) (NADH-ubiquinone oxidoreductase B15 subunit)	NDUFB4	û	ü	ü	ü	ü	ü	1
Q5T6X4	F162B_HUMAN	Protein FAM162B	FAM162B	û	ü	ü	ü	ü	ü	1
Q9P2C4	TM181_HUMAN	Transmembrane protein 181	TMEM181	û	ü	ü	ü	ü	ü	1
Q68CQ7	GL8D1_HUMAN	Glycosyltransferase 8 domain-containing protein 1 (EC 2.4.1.-)	GLT8D1	û	ü	ü	ü	ü	ü	1
Q9NRB3	CHSTC_HUMAN	Carbohydrate sulfotransferase 12 (EC 2.8.2.5) (Chondroitin 4-O-sulfotransferase 2) (Chondroitin 4-sulfotransferase 2) (C4ST-2) (C4ST2) (Sulfotransferase Hlo)	CHST12	û	ü	ü	ü	ü	ü	1
O43761	SNG3_HUMAN	Synaptogyrin-3	SYNGR3	û	ü	ü	ü	ü	ü	1
Q9BVA6	FICD_HUMAN	Protein adenylyltransferase FICD (EC 2.7.7.n1) (AMPylator FICD) (De-AMPylase FICD) (EC 3.1.4.-) (FIC domain-containing protein) (Huntingtin yeast partner E) (Huntingtin-interacting protein 13) (HIP-13) (Huntingtin-interacting protein E)	FICD	û	ü	ü	ü	ü	ü	1
Q13822	ENPP2_HUMAN	Ectonucleotide pyrophosphatase/phosphodiesterase family member 2 (E-NPP 2) (EC 3.1.4.39) (Autotaxin) (Extracellular lysophospholipase D) (LysoPLD)	ENPP2	û	ü	ü	ü	ü	ü	0
O14967	CLGN_HUMAN	Calmegin	CLGN	û	ü	ü	ü	ü	ü	0
Q92626	PXDN_HUMAN	Peroxidasin homolog (EC 1.11.1.7) (Melanoma-associated antigen MG50) (Vascular peroxidase 1) (p53-responsive gene 2 protein)	PXDN	û	ü	ü	ü	ü	ü	0
Q96KJ9	COX42_HUMAN	Cytochrome c oxidase subunit 4 isoform 2, mitochondrial (Cytochrome c oxidase subunit IV isoform 2) (COX IV-2)	COX4I2	û	ü	ü	ü	ü	ü	0
Q63HQ2	EGFLA_HUMAN	Pikachurin (Agrin-like protein) (EGF-like, fibronectin type-III and laminin G-like domain-containing protein)	EGFLAM	û	ü	ü	ü	ü	ü	0
Q8WUY1	THEM6_HUMAN	Protein THEM6 (Mesenchymal stem cell protein DSCD75) (Thioesterase superfamily member 6)	THEM6	û	ü	ü	ü	ü	ü	0
